# Supplementary material for: Integrating adaptation pathways and Ostrom’s framework for sustainable governance of social-ecological systems in a changing world
Source: PeerJ. 2025 Feb 24;13:e18938. doi: 10.7717/peerj.18938 (PMC11867035; doi:10.7717/peerj.18938)
Supplement: Supplemental Information 1 — This compressed file contains: (1) A spreadsheet Presenting the details of the 4th tier SESF analysis, (2) A pdf file of the semi-structured interview guide that was used to obtain some of the SES variables. The unstructured part of the interviews contained identifiable personal information and thus was removed. It can be shared on demand only for actors who sign a sharing-consent agreement. (3) A pdf file in French language of the original M.S. report presenting elements of social-ecological analysis of the study site that was conducted during 2021. It includes the analysis of local and regional gray literature and anonymized interviews with some local stakeholders. This data represent one of the source of information for performing the socio-ecological system (SES) framework analysis across the two sites under investigation. The analysis of stakeholders encompassed both qualitative and quantitative data, facilitating an examination of their capacity to identify various types of hedgerows, their relationships with these features, preferences regarding ecosystem services associated with hedgerows, and their inclinations toward different governance arrangements and developmental trajectories. Details regarding the survey methodology and utilized documents are provided within the document. The Author of the report is Elise Krief, M.S. [file peerj-13-18938-s001.zip]

Archive with 3 entries (3 files):
- Interview.Guide.English.pdf
- Original.Report.social-ecological analysis of the study site (French).pdf
- Supplementary.S1.SESF.Analysis.xlsx
