# Supplementary material for: Integrating adaptation pathways and Ostrom’s framework for sustainable governance of social-ecological systems in a changing world
Source: PeerJ. 2025 Feb 24;13:e18938. doi: 10.7717/peerj.18938 (PMC11867035; doi:10.7717/peerj.18938)
Supplement: Supplemental Information 4 [file peerj-13-18938-s004.zip]

Archive with 108 entries (104 files):
- PACSEN-main/
- PACSEN-main/README.md
- PACSEN-main/annual_M.mat
- PACSEN-main/data/
- PACSEN-main/data/Données_terrain_30-07-21.xlsx
- PACSEN-main/data/La_Sauvetat_Haies_1989_2000_2019_QG.xlsx
- PACSEN-main/data/Veyre_Monton_1989_2000_2019_QG.xlsx
- PACSEN-main/data/all_possible_trajectories.mat
- PACSEN-main/data/haies_ls_2000_2019.xlsx
- PACSEN-main/figures/
- PACSEN-main/figures/best_sum_apm_action.png
- PACSEN-main/figures/fig9.png
- PACSEN-main/figures/figures_annexe/
- PACSEN-main/figures/figures_annexe/dyn_hedges_full_scen_1.eps
- PACSEN-main/figures/figures_annexe/dyn_hedges_full_scen_1.fig
- PACSEN-main/figures/figures_annexe/dyn_hedges_full_scen_1.pdf
- PACSEN-main/figures/figures_annexe/dyn_hedges_full_scen_1.png
- PACSEN-main/figures/figures_annexe/dyn_hedges_full_scen_2.eps
- PACSEN-main/figures/figures_annexe/dyn_hedges_full_scen_2.fig
- PACSEN-main/figures/figures_annexe/dyn_hedges_full_scen_2.pdf
- PACSEN-main/figures/figures_annexe/dyn_hedges_full_scen_2.png
- PACSEN-main/figures/figures_annexe/dyn_hedges_full_scen_3.eps
- PACSEN-main/figures/figures_annexe/dyn_hedges_full_scen_3.fig
- PACSEN-main/figures/figures_annexe/dyn_hedges_full_scen_3.pdf
- PACSEN-main/figures/figures_annexe/dyn_hedges_full_scen_3.png
- PACSEN-main/figures/figures_annexe/dyn_hedges_full_scen_4.eps
- PACSEN-main/figures/figures_annexe/dyn_hedges_full_scen_4.fig
- PACSEN-main/figures/figures_annexe/dyn_hedges_full_scen_4.pdf
- PACSEN-main/figures/figures_annexe/dyn_hedges_full_scen_4.png
- PACSEN-main/figures/figures_annexe/dyn_hedges_full_scen_5.eps
- PACSEN-main/figures/figures_annexe/dyn_hedges_full_scen_5.fig
- PACSEN-main/figures/figures_annexe/dyn_hedges_full_scen_5.pdf
- PACSEN-main/figures/figures_annexe/dyn_hedges_full_scen_5.png
- PACSEN-main/figures/figures_annexe/dyn_hedges_full_scen_6.eps
- PACSEN-main/figures/figures_annexe/dyn_hedges_full_scen_6.fig
- PACSEN-main/figures/figures_annexe/dyn_hedges_full_scen_6.pdf
- PACSEN-main/figures/figures_annexe/dyn_hedges_full_scen_6.png
- PACSEN-main/figures/figures_annexe/dyn_hedges_full_scen_7.eps
- PACSEN-main/figures/figures_annexe/dyn_hedges_full_scen_7.fig
- PACSEN-main/figures/figures_annexe/dyn_hedges_full_scen_7.pdf
- PACSEN-main/figures/figures_annexe/dyn_hedges_full_scen_7.png
- PACSEN-main/figures/figures_annexe/dyn_hedges_full_scen_8.eps
- PACSEN-main/figures/figures_annexe/dyn_hedges_full_scen_8.fig
- PACSEN-main/figures/figures_annexe/dyn_hedges_full_scen_8.pdf
- PACSEN-main/figures/figures_annexe/dyn_hedges_full_scen_8.png
- PACSEN-main/figures/figures_annexe/dyn_hedges_full_scen_9.eps
- PACSEN-main/figures/figures_annexe/dyn_hedges_full_scen_9.fig
- PACSEN-main/figures/figures_annexe/dyn_hedges_full_scen_9.pdf
- PACSEN-main/figures/figures_annexe/dyn_hedges_full_scen_9.png
- PACSEN-main/figures/figures_annexe/violin_full_scen_1.eps
- PACSEN-main/figures/figures_annexe/violin_full_scen_1.fig
- PACSEN-main/figures/figures_annexe/violin_full_scen_1.pdf
- PACSEN-main/figures/figures_annexe/violin_full_scen_1.png
- PACSEN-main/figures/figures_annexe/violin_full_scen_2.eps
- PACSEN-main/figures/figures_annexe/violin_full_scen_2.fig
- PACSEN-main/figures/figures_annexe/violin_full_scen_2.pdf
- PACSEN-main/figures/figures_annexe/violin_full_scen_2.png
- PACSEN-main/figures/figures_annexe/violin_full_scen_3.eps
- PACSEN-main/figures/figures_annexe/violin_full_scen_3.fig
- PACSEN-main/figures/figures_annexe/violin_full_scen_3.pdf
- PACSEN-main/figures/figures_annexe/violin_full_scen_3.png
- PACSEN-main/figures/figures_annexe/violin_full_scen_4.eps
- PACSEN-main/figures/figures_annexe/violin_full_scen_4.fig
- PACSEN-main/figures/figures_annexe/violin_full_scen_4.pdf
- PACSEN-main/figures/figures_annexe/violin_full_scen_4.png
- PACSEN-main/figures/figures_annexe/violin_full_scen_5.eps
- PACSEN-main/figures/figures_annexe/violin_full_scen_5.fig
- PACSEN-main/figures/figures_annexe/violin_full_scen_5.pdf
- PACSEN-main/figures/figures_annexe/violin_full_scen_5.png
- PACSEN-main/figures/figures_annexe/violin_full_scen_6.eps
- PACSEN-main/figures/figures_annexe/violin_full_scen_6.fig
- PACSEN-main/figures/figures_annexe/violin_full_scen_6.pdf
- PACSEN-main/figures/figures_annexe/violin_full_scen_6.png
- PACSEN-main/figures/figures_annexe/violin_full_scen_7.eps
- PACSEN-main/figures/figures_annexe/violin_full_scen_7.fig
- PACSEN-main/figures/figures_annexe/violin_full_scen_7.pdf
- PACSEN-main/figures/figures_annexe/violin_full_scen_7.png
- PACSEN-main/figures/figures_annexe/violin_full_scen_8.eps
- PACSEN-main/figures/figures_annexe/violin_full_scen_8.fig
- PACSEN-main/figures/figures_annexe/violin_full_scen_8.pdf
- PACSEN-main/figures/figures_annexe/violin_full_scen_8.png
- PACSEN-main/figures/figures_annexe/violin_full_scen_9.eps
- PACSEN-main/figures/figures_annexe/violin_full_scen_9.fig
- PACSEN-main/figures/figures_annexe/violin_full_scen_9.pdf
- PACSEN-main/figures/figures_annexe/violin_full_scen_9.png
- PACSEN-main/figures/max_indiv_apm_action.png
- PACSEN-main/figures/old_figures.zip
- PACSEN-main/figures/viable_density_output.png
- PACSEN-main/figures/violin_delta_diversity.png
- PACSEN-main/figures/violin_delta_height.png
- PACSEN-main/figures/violin_es_june.png
- PACSEN-main/figures/vk_div.png
- PACSEN-main/nearest_stoch_m.m
- PACSEN-main/script_explanation_viability.m
- PACSEN-main/script_fig_hedgerows.m
- PACSEN-main/script_slice_vk.m
- PACSEN-main/script_supp_fig.m
- PACSEN-main/script_violin.m
- PACSEN-main/script_vk_plus_traj.m
- PACSEN-main/simulation_hedgerows_all_scenarios.m
- PACSEN-main/spider_plot.m
- PACSEN-main/spider_plot_class.m
- PACSEN-main/todo.txt
- PACSEN-main/transition_matrix_from_data.m
- PACSEN-main/viability_kernel_computation.m
- PACSEN-main/viable_paths.m
- PACSEN-main/viable_traj_from_vk.m
- PACSEN-main/viable_trajectories.m
