# Supplementary material for: Integrating adaptation pathways and Ostrom’s framework for sustainable governance of social-ecological systems in a changing world
Source: PeerJ. 2025 Feb 24;13:e18938. doi: 10.7717/peerj.18938 (PMC11867035; doi:10.7717/peerj.18938)
Supplement: Supplemental Information 4 [file peerj-13-18938-s004.zip › PACSEN-main/README.md]

# Code for Dynamic Adaptation Policy Pathway maps (DAPP) for Sustainable Governance of Common Pool Ecosystem Services under Changing Climate Conditions

## Antoine Brias, Jean-Baptiste Pichancourt, and Anne Bonis

## Abstract
Dynamic Adaptation Policy Pathway maps (DAPPs) serve as planning tools for stakeholders to visualize strategies and policies responding to changing conditions and uncertainties related to climate change. Recent discussions highlight the potential for improving DAPPs by incorporating social and ecological contexts. We introduce a new analytical framework to streamline the creation of socially and ecologically rich DAPP maps. We demonstrate how to mathematically deduce them from the combination of Ostrom's Social-Ecological Systems (SES) framework, the Coupled Infrastructure System (CIS) framework, SES dynamics models, and viability methods from control theory. Our approach yields DAPP maps that adhere to Ostrom’s principles of governance, balancing three SES adaptation dimensions: (i) universal principles vs local contexts, (ii) simple actions vs minimal systemic risks, and (iii) short vs long-term governance constraints. We applied this method to rural and peri-urban SES in the French Auvergne region, gathering social and ecological data from various sources.

## Calculation Scripts 
- `transition_matrix_from_data.m`: Computes the annual transition matrix. Uses `nearest_stoch_m.m` and cartographic data. Output: `annual_M.mat`.

- `simulation_hedgerows_all_scenarios.m`: Computes annual service levels for each scenario sequence. Output: `hedgerow_simulations.mat` (1.4 GB).

- `viability_kernel_computation.m`: Computes viability kernel.

## Visualization Scripts 
- `script_vk_plus_traj.m`
- `script_slice_vk.m`
- `script_fig_hedgerows.m`
- `script_supp_fig.m`
- `script_violin.m`
- `script_explanation_viability.m`: Figures explaining viability theory.

## Utility Scripts 
- `spider_plot_class.m`
- `spider_plot.m`: Displays spider plot.
- `nearest_stoch_m.m`: Computes the nearest stochastic matrix to a given matrix.
- `viable_trajectories.m`
- `viable_paths.m`
- `viable_traj_from_vk.m`
