# Supplementary material for: Integrating adaptation pathways and Ostrom’s framework for sustainable governance of social-ecological systems in a changing world
Source: PeerJ. 2025 Feb 24;13:e18938. doi: 10.7717/peerj.18938 (PMC11867035; doi:10.7717/peerj.18938)
Supplement: Supplemental Information 4 [file peerj-13-18938-s004.zip › PACSEN-main/nearest_stoch_m.m]

% nearest stochastic matrix to A^(1/p)
% algo chapter 3.2.1, L. Lin thesis
% ROOTS OF STOCHASTIC MATRICES AND FRACTIONAL MATRIX POWERS
% use in transition_matrix_from_data.m

% distance minimization algorithm
function   M_out = nearest_stoch_m(M_in)
   
M = M_in;
T = 10;
prec = 10^-6;
for j=1:size(M,1)
a = M(:,j)';
n = length(a);
t = 0;


  if ~((sum(a)-1)<prec & all(a>0))
    cond = 1;
    while cond && t<T
      
      lambda = (sum(a)-1)/n;
      x = a-lambda;
      
      if ~all(x>0)
        for i=1:n
          x(i) = max(0,x(i));
        end
        a = x;
        t = t+1;
      else
        cond = 0;
      end
    end
  else

  end

M_out(:,j) = a;
end

 
