# Supplementary material for: Integrating adaptation pathways and Ostrom’s framework for sustainable governance of social-ecological systems in a changing world
Source: PeerJ. 2025 Feb 24;13:e18938. doi: 10.7717/peerj.18938 (PMC11867035; doi:10.7717/peerj.18938)
Supplement: Supplemental Information 4 [file peerj-13-18938-s004.zip › PACSEN-main/script_explanation_viability.m]

% Script d'affichage de champs vectoriels
% (figures théorie de la viabilité)
% Antoine Brias - 2022

clear all
close all

nx = 10;
x=linspace(0,1,nx);
y = linspace(0,1,nx);
[X,Y] = meshgrid(x,y);
M = [X(:),Y(:)];

teta = pi/2;
A =  [cos(teta) -sin(teta);sin(teta) cos(teta)];

next_M = (A*M')'-[0 1];
next_X = reshape(next_M(:,1),nx,nx);
next_Y = reshape(next_M(:,2),nx,nx);

quiver(X,Y,next_X,next_Y,'b','Linewidth',1)

hold on

rect_coord = [0.2 0.2 0.6 0.4];
rectangle('Position',[0.2 0.2 0.6 0.4],'Linewidth',2)


teta =pi/2
AA =  [cos(teta) -sin(teta);sin(teta) cos(teta)];

next_M = (AA*M')'+[1 0];
next_X2 = reshape(next_M(:,1),nx,nx);
next_Y2 = reshape(next_M(:,2),nx,nx);

quiver(X,Y,next_X2,next_Y2,'r','Linewidth',1)


x0 = [0.5 0.5];
x1 = x0;
u_curr = 1;
for t=2:1000
    
    
    x_u(1,:) = (expm(logm(A)/100)*x1(t-1,:)')'-[0 1]/100;
    x_u(2,:) = (expm(logm(AA)/100)*x1(t-1,:)')'+[1 0]/100;
    
    if x_u(u_curr,1)<rect_coord(1) || x_u(u_curr,1)>rect_coord(1)+rect_coord(3) || x_u(u_curr,2)<rect_coord(2) ||x_u(u_curr,2)>rect_coord(2)+rect_coord(4)
        u_curr = 3 - u_curr;
        if  x_u(u_curr,1)<rect_coord(1) || x_u(u_curr,1)>rect_coord(1)+rect_coord(3) || x_u(u_curr,2)<rect_coord(2) ||x_u(u_curr,2)>rect_coord(2)+rect_coord(4)
        break
        else
        x1(t,:) = x_u(u_curr,:) ;
        end
    else
        x1(t,:) = x_u(u_curr,:) ;
    end
    
end
% x1  = x1-[0 1];


plot(x1(:,1),x1(:,2))


figure (44)
quiver(X,Y,next_X,next_Y,'b','Linewidth',1)
axis([0 1 0 1])
set(gca,'YTickLabel',[]);
set(gca,'XTickLabel',[]);

figure(45)
quiver(X,Y,next_X2,next_Y2,'r','Linewidth',1)
axis([0 1 0 1])
set(gca,'YTickLabel',[]);
set(gca,'XTickLabel',[]);

%%%%%%%%%%%%%%%%%%%%%%%%%%%%%%%%%%%%%%%%ù


nx = 10;
x=linspace(-1,1,nx);
y = linspace(-1,1,nx);
[X,Y] = meshgrid(x,y);
M = [X(:),Y(:)];

teta =3*pi/4;
A =  [cos(teta) -sin(teta);sin(teta) cos(teta)];

next_M = (A*M')';
next_X = reshape(next_M(:,1),nx,nx);
next_Y = reshape(next_M(:,2),nx,nx);

quiver(X,Y,next_X,next_Y,'b','Linewidth',1)

hold on

rect_coord = [0.2 0.2 0.6 0.4];
rectangle('Position',[0.2 0.2 0.6 0.4],'Linewidth',2)


teta =3*pi/4
AA =  [cos(teta) -sin(teta);sin(teta) cos(teta)];

next_M = (AA*M')'-[0 1];
next_X2 = reshape(next_M(:,1),nx,nx);
next_Y2 = reshape(next_M(:,2),nx,nx);

quiver(X,Y,next_X2,next_Y2,'r','Linewidth',1)

% 
% x0 = [0.5 0.5];
% x1 = x0;
% u_curr = 1;
% for t=2:1000
%     
%     
%     x_u(1,:) = (expm(logm(A)/100)*x1(t-1,:)')'-[0 1]/100;
%     x_u(2,:) = (expm(logm(AA)/100)*x1(t-1,:)')'+[1 0]/100;
%     
%     if x_u(u_curr,1)<rect_coord(1) || x_u(u_curr,1)>rect_coord(1)+rect_coord(3) || x_u(u_curr,2)<rect_coord(2) ||x_u(u_curr,2)>rect_coord(2)+rect_coord(4)
%         u_curr = 3 - u_curr;
%         if  x_u(u_curr,1)<rect_coord(1) || x_u(u_curr,1)>rect_coord(1)+rect_coord(3) || x_u(u_curr,2)<rect_coord(2) ||x_u(u_curr,2)>rect_coord(2)+rect_coord(4)
%         break
%         else
%         x1(t,:) = x_u(u_curr,:) ;
%         end
%     else
%         x1(t,:) = x_u(u_curr,:) ;
%     end
%     
% end
% x1  = x1-[0 1];


plot(x1(:,1),x1(:,2))


figure(84)

subplot(2,3,1)
nx = 10;
x=linspace(-1,1,nx);
y = linspace(-1,1,nx);
[X,Y] = meshgrid(x,y);
M = [X(:),Y(:)];

teta =pi/2;
A =  [cos(teta) -sin(teta);sin(teta) cos(teta)];

next_M = (A*M')';
next_X = reshape(next_M(:,1),nx,nx);
next_Y = reshape(next_M(:,2),nx,nx);
quiver(X,Y,next_X,next_Y,'b','Linewidth',1)
axis([-1 1 -1 1])
set(gca,'YTickLabel',[]);
set(gca,'XTickLabel',[]);


nx = 10;
x=linspace(-1,1,nx);
y = linspace(-1,1,nx);
[X,Y] = meshgrid(x,y);
M = [X(:),Y(:)];

teta =1*pi/4;
A =  [cos(teta) -sin(teta);sin(teta) cos(teta)];

subplot(2,3,2)
next_M = (A*M')';
next_X = reshape(next_M(:,1),nx,nx);
next_Y = reshape(next_M(:,2),nx,nx);

quiver(X,Y,next_X,next_Y,'b','Linewidth',1)
axis([-1 1 -1 1])
set(gca,'YTickLabel',[]);
set(gca,'XTickLabel',[]);


nx = 10;
x=linspace(-1,1,nx);
y = linspace(-1,1,nx);
[X,Y] = meshgrid(x,y);
M = [X(:),Y(:)];

teta =0*pi/2;
A =  [cos(teta) -sin(teta);sin(teta) cos(teta)];

subplot(2,3,3)
next_M = (A*M')';
next_X = reshape(next_M(:,1),nx,nx);
next_Y = reshape(next_M(:,2),nx,nx);

quiver(X,Y,next_X,next_Y,'b','Linewidth',1)
axis([-1 1 -1 1])
set(gca,'YTickLabel',[]);
set(gca,'XTickLabel',[]);


% 
% 
% nx = 10;
% x=linspace(-1,1,nx);
% y = linspace(-1,1,nx);
% [X,Y] = meshgrid(x,y);
% M = [X(:),Y(:)];
% 
% teta =3*pi/4;
% A =  [cos(teta) -sin(teta);sin(teta) cos(teta)];
% 
% next_M = (A*M')';
% next_X = reshape(next_M(:,1),nx,nx);
% next_Y = reshape(next_M(:,2),nx,nx);
% 
% quiver(X,Y,next_X,next_Y,'b','Linewidth',1)
% 
% hold on
% 
% rect_coord = [0.2 0.2 0.6 0.4];
% rectangle('Position',[0.2 0.2 0.6 0.4],'Linewidth',2)


teta =-3*pi/4
AA =  [cos(teta) -sin(teta);sin(teta) cos(teta)];

next_M = (AA*M')'-[0 0];
next_X2 = reshape(next_M(:,1),nx,nx);
next_Y2 = reshape(next_M(:,2),nx,nx);

subplot(2,3,4)
quiver(X,Y,next_X2,next_Y2,'r','Linewidth',1)
axis([-1 1 -1 1])
set(gca,'YTickLabel',[]);
set(gca,'XTickLabel',[]);

teta =-3*pi/4
AA =  [cos(teta) -sin(teta);sin(teta) cos(teta)];

next_M = (AA*M')'-[0.5 1];
next_X2 = reshape(next_M(:,1),nx,nx);
next_Y2 = reshape(next_M(:,2),nx,nx);

subplot(2,3,5)
quiver(X,Y,next_X2,next_Y2,'r','Linewidth',1)
axis([-1 1 -1 1])
set(gca,'YTickLabel',[]);
set(gca,'XTickLabel',[]);


teta =-3*pi/4
AA =  [cos(teta) -sin(teta);sin(teta) cos(teta)];

next_M = (AA*M')'-[1,2];
next_X2 = reshape(next_M(:,1),nx,nx);
next_Y2 = reshape(next_M(:,2),nx,nx);

subplot(2,3,6)
quiver(X,Y,next_X2,next_Y2,'r','Linewidth',1)
axis([-1 1 -1 1])
set(gca,'YTickLabel',[]);
set(gca,'XTickLabel',[]);


%%%%%%%%%%%%%%%%%%%%%ù


figure(884)

subplot(2,3,1)
x=linspace(-1,1,nx);
y = linspace(-1,1,nx);
[X,Y] = meshgrid(x,y);
M = [X(:),Y(:)];

teta =3*pi/4;
A =  [cos(teta) -sin(teta);sin(teta) cos(teta)];

next_M = (A*M')'-[0 0];
next_X = reshape(next_M(:,1),nx,nx);
next_Y = reshape(next_M(:,2),nx,nx);
quiver(X,Y,next_X,next_Y,'b','Linewidth',1)
axis([-1 1 -1 1])
set(gca,'YTickLabel',[]);
set(gca,'XTickLabel',[]);


x=linspace(-1,1,nx);
y = linspace(-1,1,nx);
[X,Y] = meshgrid(x,y);
M = [X(:),Y(:)];

teta =3*pi/4;
A =  [cos(teta) -sin(teta);sin(teta) cos(teta)];

subplot(2,3,2)
next_M = (A*M')'+[1 0];
next_X = reshape(next_M(:,1),nx,nx);
next_Y = reshape(next_M(:,2),nx,nx);

quiver(X,Y,next_X,next_Y,'b','Linewidth',1)
axis([-1 1 -1 1])
set(gca,'YTickLabel',[]);
set(gca,'XTickLabel',[]);


x=linspace(-1,1,nx);
y = linspace(-1,1,nx);
[X,Y] = meshgrid(x,y);
M = [X(:),Y(:)];

teta =3*pi/4;
A =  [cos(teta) -sin(teta);sin(teta) cos(teta)];

subplot(2,3,3)
next_M = (A*M')'+[2,0];
next_X = reshape(next_M(:,1),nx,nx);
next_Y = reshape(next_M(:,2),nx,nx);

quiver(X,Y,next_X,next_Y,'b','Linewidth',1)
axis([-1 1 -1 1])
set(gca,'YTickLabel',[]);
set(gca,'XTickLabel',[]);


teta =-3*pi/4
AA =  [cos(teta) -sin(teta);sin(teta) cos(teta)];

next_M = (AA*M')'-[0 0];
next_X2 = reshape(next_M(:,1),nx,nx);
next_Y2 = reshape(next_M(:,2),nx,nx);

subplot(2,3,4)
quiver(X,Y,next_X2,next_Y2,'r','Linewidth',1)
axis([-1 1 -1 1])
set(gca,'YTickLabel',[]);
set(gca,'XTickLabel',[]);

teta =-3*pi/4
AA =  [cos(teta) -sin(teta);sin(teta) cos(teta)];

next_M = (AA*M')'-[0 1];
next_X2 = reshape(next_M(:,1),nx,nx);
next_Y2 = reshape(next_M(:,2),nx,nx);

subplot(2,3,5)
quiver(X,Y,next_X2,next_Y2,'r','Linewidth',1)
axis([-1 1 -1 1])
set(gca,'YTickLabel',[]);
set(gca,'XTickLabel',[]);


teta =-3*pi/4
AA =  [cos(teta) -sin(teta);sin(teta) cos(teta)];

next_M = (AA*M')'-[0,2];
next_X2 = reshape(next_M(:,1),nx,nx);
next_Y2 = reshape(next_M(:,2),nx,nx);

subplot(2,3,6)
quiver(X,Y,next_X2,next_Y2,'r','Linewidth',1)
axis([-1 1 -1 1])
set(gca,'YTickLabel',[]);
set(gca,'XTickLabel',[]);


%%%%%%%%%%%%%%%%%%%%%%%%%%%%%%%%%%ùù


figure(888)
nx = 5
subplot(2,3,1)
x=linspace(-1,1,nx);
y = linspace(-1,1,nx);
[X,Y] = meshgrid(x,y);
M = [X(:),Y(:)];

teta =3*pi/4;
A =  [cos(teta) -sin(teta);sin(teta) cos(teta)];

next_M = (A*M')'+[0 0];
next_X = reshape(next_M(:,1),nx,nx);
next_Y = reshape(next_M(:,2),nx,nx);
% rectangle('Position', [-1 -1 2 2], 'FaceColor',1-[1/10 1/10 1/10],'EdgeColor','k', 'LineWidth', 2);
% hold on
rectangle('Position', [-1 -1 2 2],'EdgeColor','k', 'LineWidth', 2);
hold on
quiver(X,Y,next_X,next_Y,'b','Linewidth',1)
axis([-1 1 -1 1])
set(gca,'YTickLabel',[]);
set(gca,'XTickLabel',[]);

box on


x=linspace(-1,1,nx);
y = linspace(-1,1,nx);
[X,Y] = meshgrid(x,y);
M = [X(:),Y(:)];

teta =3*pi/4;
A =  [cos(teta) -sin(teta);sin(teta) cos(teta)];

subplot(2,3,2)
next_M = (A*M')'+[1 1];
next_X = reshape(next_M(:,1),nx,nx);
next_Y = reshape(next_M(:,2),nx,nx);
rectangle('Position', [-1 -1 2 2],'EdgeColor','k', 'LineWidth', 2);
hold on
quiver(X,Y,next_X,next_Y,'b','Linewidth',1)
axis([-1 1 -1 1])
set(gca,'YTickLabel',[]);
set(gca,'XTickLabel',[]);

box on


x=linspace(-1,1,nx);
y = linspace(-1,1,nx);
[X,Y] = meshgrid(x,y);
M = [X(:),Y(:)];

teta =3*pi/4;
A =  [cos(teta) -sin(teta);sin(teta) cos(teta)];

subplot(2,3,3)
next_M = (A*M')'+[2 2];
next_X = reshape(next_M(:,1),nx,nx);
next_Y = reshape(next_M(:,2),nx,nx);
rectangle('Position', [-1 -1 2 2],'EdgeColor','k', 'LineWidth', 2);
hold on
quiver(X,Y,next_X,next_Y,'b','Linewidth',1)
axis([-1 1 -1 1])
set(gca,'YTickLabel',[]);
set(gca,'XTickLabel',[]);
box on


teta =2*pi/4
AA =  [cos(teta) -sin(teta);sin(teta) cos(teta)];

next_M = (AA*M')'-[0 0];
next_X2 = reshape(next_M(:,1),nx,nx);
next_Y2 = reshape(next_M(:,2),nx,nx);

subplot(2,3,4)
% rectangle('Position', [-1 -1 2 2],'Curvature',[1 1], 'FaceColor',1-[1/10 1/10 1/10],'EdgeColor','k', 'LineWidth', 2);
% hold on
rectangle('Position', [-1 -1 2 2],'EdgeColor','k', 'LineWidth', 2);
hold on
quiver(X,Y,next_X2,next_Y2,'r','Linewidth',1)
axis([-1 1 -1 1])
set(gca,'YTickLabel',[]);
set(gca,'XTickLabel',[]);
box on

teta =5*pi/8
AA =  [cos(teta) -sin(teta);sin(teta) cos(teta)];

next_M = (AA*M')'-[0.5 0.5];
next_X2 = reshape(next_M(:,1),nx,nx);
next_Y2 = reshape(next_M(:,2),nx,nx);

subplot(2,3,5)
% rectangle('Position', [-0. -1. 1 1],'Curvature',[1 1], 'FaceColor',1-[1/10 1/10 1/10],'EdgeColor','k', 'LineWidth', 2);
% 
% hold on
rectangle('Position', [-1 -1 2 2],'EdgeColor','k', 'LineWidth', 2);
hold on
quiver(X,Y,next_X2,next_Y2,'r','Linewidth',1)
axis([-1 1 -1 1])
set(gca,'YTickLabel',[]);
set(gca,'XTickLabel',[]);
box on


teta =3*pi/4
AA =  [cos(teta) -sin(teta);sin(teta) cos(teta)];

x=linspace(-1+0.25,1+0.25,nx);
y = linspace(-1+0.25,1+0.25,nx);
[X,Y] = meshgrid(x,y);
M = [X(:),Y(:)];

next_M = (AA*M')'-[2 2];
next_X2 = reshape(next_M(:,1),nx,nx);
next_Y2 = reshape(next_M(:,2),nx,nx);

subplot(2,3,6)
rectangle('Position', [-1 -1 2 2],'EdgeColor','k', 'LineWidth', 2);
hold on
quiver(X,Y,next_X2,next_Y2,'r','Linewidth',1)
axis([-1 1 -1 1])
set(gca,'YTickLabel',[]);
set(gca,'XTickLabel',[]);
box on


%%%%%%%%%%%%%%%%%%%%%%%%%%%%%%%%%%%%%%%%%%%%%%%%%%%%%%%%%%%%%%%%%%%%%


nx=10
x=linspace(-1,1,nx);
y = linspace(-1,1,nx);
[X,Y] = meshgrid(x,y);
M = [X(:),Y(:)];

teta =3*pi/4;
A =  [cos(teta) -sin(teta);sin(teta) cos(teta)];

next_M = (A*M')'+[2 2];
next_X = reshape(next_M(:,1),nx,nx);
next_Y = reshape(next_M(:,2),nx,nx);

teta =3*pi/4
AA =  [cos(teta) -sin(teta);sin(teta) cos(teta)];

figure(10100)
rectangle('Position', [-1 -1 2 2],'EdgeColor','k', 'LineWidth', 2);
hold on
quiver(X,Y,next_X,next_Y,'b','Linewidth',1)

DX=1/nx;
x=linspace(-1+DX,1+DX,nx);
y = linspace(-1,1,nx);
[X,Y] = meshgrid(x,y);
M = [X(:),Y(:)];

next_M = (AA*M')'-[2 2];
next_X2 = reshape(next_M(:,1),nx,nx);
next_Y2 = reshape(next_M(:,2),nx,nx);


quiver(X,Y,next_X2,next_Y2,'r','Linewidth',1)

axis([-1 1 -1 1])
set(gca,'YTickLabel',[]);
set(gca,'XTickLabel',[]);
box on


%%%%%%%%%%%%%%


nx = 10;
x=linspace(-1,1,nx);
y = linspace(-1,1,nx);
[X,Y] = meshgrid(x,y);
M = [X(:),Y(:)];

teta =3*pi/4;
A =  [cos(teta) -sin(teta);sin(teta) cos(teta)];

figure(776)
next_M = (A*M')'+[2 2];
next_X = reshape(next_M(:,1),nx,nx);
next_Y = reshape(next_M(:,2),nx,nx);
rectangle('Position', [-1 -1 2 2],'EdgeColor','k', 'LineWidth', 2);
hold on
quiver(X,Y,next_X,next_Y,'b','Linewidth',1)
axis([-1 1 -1 1])
set(gca,'YTickLabel',[]);
set(gca,'XTickLabel',[]);
box on


teta =3*pi/4
AA =  [cos(teta) -sin(teta);sin(teta) cos(teta)];

x=linspace(-1+0.25,1+0.25,nx);
y = linspace(-1+0.25,1+0.25,nx);
[X,Y] = meshgrid(x,y);
M = [X(:),Y(:)];


next_M = (AA*M')'-[2 2];
next_X2 = reshape(next_M(:,1),nx,nx);
next_Y2 = reshape(next_M(:,2),nx,nx);

figure(777)
rectangle('Position', [-1 -1 2 2],'EdgeColor','k', 'LineWidth', 2);
hold on
quiver(X,Y,next_X2,next_Y2,'r','Linewidth',1)
axis([-1 1 -1 1])
set(gca,'YTickLabel',[]);
set(gca,'XTickLabel',[]);
box on
