# Supplementary material for: Integrating adaptation pathways and Ostrom’s framework for sustainable governance of social-ecological systems in a changing world
Source: PeerJ. 2025 Feb 24;13:e18938. doi: 10.7717/peerj.18938 (PMC11867035; doi:10.7717/peerj.18938)
Supplement: Supplemental Information 4 [file peerj-13-18938-s004.zip › PACSEN-main/script_fig_hedgerows.m]

% Visualisation de résultats 
% Antoine Brias 2023

% % clear all
% close all
% %
% %
% % %  load('hedgerow_sept_22.mat')
% 
%   load('hedgerow_november_tmp_2.mat


lbls = ["Ressource for Pollinators" "Fruit Production"  "Biomass Production" "Sunlight Protection"   "Landscape Aesthetics" "Cost of Maintenance" "Environmental Hazards"  ];

short_lbls = ["Res. for Poll." "Fruit Prod."  "Biomass Prod." "Sunlight Prot."   "Aesthetics" "Cost of Maint." "Env. Hazards"  ];

%
% ext_sim
ind_temp = [1 2 3];[1 3 5];
% val_alpha_beta = [0.10 0.10 0.10 0.10 0.10 0.10 0.10; 0.15 0.15 0.15 0.15 0.15 0.15 0.15];

% periurban/ rural
val_alpha_beta=1-[0.75 0.75 0.5 0.75 0.95 0.5 0.95; 0.75 0.75 0.95 0.95 0.5 0.95 0.75];
val_alpha_beta=1-[0.95 0.95 0.5 0.5 0.95 0.9 0.8; 0.9 0.9 0.95 0.95 0.5 0.9 0.95];
% val_alpha_beta=1-[0.95 0.95 0.5 0.75 0.95 0.95 0.95; 0.95 0.75 0.95 0.95 0.5 0.95 0.95]; % two populations: peri-urban & rural

% 
% 
%% spider plot
figure(55)
sp_val = [1-val_alpha_beta(:,1:end-2) val_alpha_beta(:,end-1:end)] ;
spider_plot(sp_val, 'AxesInterval', 2, 'AxesLimits', [0 0 0 0 0 0 0; 1 1 1 1 1 1 1],'AxesLabels',cellstr(lbls))
legend('Periurban SES','Rural SES');
% saveas(gcf,'spider_boundaries_apr.png')
% saveas(gcf,'spider_boundaries_apr.pdf')
% saveas(gcf,'spider_boundaries_apr.eps')
% saveas(gcf,'spider_boundaries_apr.fig')

% % %%
% 
% 
n_sim_tot = size(sim_services,1);

n_sub =size(val_alpha_beta,1)*length(ind_temp);
figure(45)

clear viable_traj
for j=1:size(val_alpha_beta,1)
    % find viable trajectories
    for i_ext = 1:length(ext)
        serv_ind = [1:7];
        is_dis=[0 0 0 0 0 1 1];
%         alpha_lim = val_alpha_beta(j,~is_dis);
%         beta_lim = val_alpha_beta(j,is_dis);

        sim_services = ext_sim{i_ext}.sim_services(:,:,serv_ind);

%         min_services = (1-alpha_lim).*squeeze(sim_services(1,1,:))'.*(~is_dis)+(1+beta_lim).*squeeze(sim_services(1,1,:))'.*(is_dis);
        min_services = (1-val_alpha_beta(j,:)).*squeeze(sim_services(1,1,:))'.*(~is_dis)+(1+val_alpha_beta(j,:)).*squeeze(sim_services(1,1,:))'.*(is_dis);

        for n=1:N
            a=(squeeze(sim_services(n,:,:))>min_services).*(~is_dis) +  (squeeze(sim_services(n,:,:))<min_services).*(is_dis);
            is_viable(n)=~any(any(a==0,2));
        end
        sum(is_viable)
           sum(is_viable)/size(seq_scenarios,1)*100

        viable_traj{j}(i_ext,:)=is_viable;
    end

    for i=1:length(ind_temp)
        fid= subplot(size(val_alpha_beta,1),length(ind_temp),i+length(ind_temp)*(j-1));


        % plot
%         plot_several_sim(seq_scenarios(viable_traj(ind_temp(i),:),:));

           plot_several_sim(unique(seq_scenarios(viable_traj{j}(ind_temp(i),:),:),'row'),n_sim_tot)

    end
end

 save('all_viable_trajectories.mat','seq_scenarios','viable_traj','ind_temp','n_sim_tot')

 
 
 
 
 
 figure(48)

clear viable_traj
for j=1:size(val_alpha_beta,1)
    % find viable trajectories
    for i_ext = 1:length(ext)
        serv_ind = [1:7];
        is_dis=[0 0 0 0 0 1 1];
%         alpha_lim = val_alpha_beta(j,~is_dis);
%         beta_lim = val_alpha_beta(j,is_dis);

        sim_services = ext_sim{i_ext}.sim_services(:,:,serv_ind);

%         min_services = (1-alpha_lim).*squeeze(sim_services(1,1,:))'.*(~is_dis)+(1+beta_lim).*squeeze(sim_services(1,1,:))'.*(is_dis);
        min_services = (1-val_alpha_beta(j,:)).*squeeze(sim_services(1,1,:))'.*(~is_dis)+(1+val_alpha_beta(j,:)).*squeeze(sim_services(1,1,:))'.*(is_dis);

        for n=1:N
            a=(squeeze(sim_services(n,:,:))>min_services).*(~is_dis) +  (squeeze(sim_services(n,:,:))<min_services).*(is_dis);
            is_viable(n)=~any(any(a==0,2));
        end
        sum(is_viable)
           sum(is_viable)/size(seq_scenarios,1)*100

        viable_traj{j}(i_ext,:)=is_viable;
    end

    for i=1:length(ind_temp)
        fid= subplot(size(val_alpha_beta,1),length(ind_temp),i+length(ind_temp)*(j-1));


        % plot
%         plot_several_sim(seq_scenarios(viable_traj(ind_temp(i),:),:));

           plot_action_several_sim(unique(seq_actions(viable_traj{j}(ind_temp(i),:),:),'row'),n_sim_tot)

    end
end
 
 
 
 
 
%  load('all_viable_trajectories_nov.mat')
% for j=1:size(val_alpha_beta,1)
%     for i=1:length(ind_temp)
%         fid= subplot(size(val_alpha_beta,1),length(ind_temp),i+length(ind_temp)*(j-1));
%        
%         plot_several_sim(unique(seq_scenarios(viable_traj{j}(ind_temp(i),:),:),'row'),n_sim_tot)
%     
%         if j==1
%             xlabel('','FontSize',8)
%             switch i
%                 case 1
%                     title({'No climatic stress';' '})
%                 case 2
%                     title({'Climatic stress level 1';' '})
%                 case 3
%                     title({'Climatic stress level 2';' '})
%             end
%         end
%       
%         
%     end
% end
% annotation('textbox', [0.06, 0.72, 0, 0], 'string', 'Periurban SES','HorizontalAlignment', 'center','VerticalAlignment','Bottom','FontSize',8,'Fontweight','bold')
% annotation('textbox', [0.06, 0.22, 0, 0], 'string', 'Rural SES','HorizontalAlignment', 'center','VerticalAlignment','Bottom','FontSize',8,'Fontweight','bold')
% 
% 

%load('all_viable_trajectories_nov.mat')


%% red/blue trajectories
for j=1:size(val_alpha_beta,1)
    for i=1:length(ind_temp)
        fid= subplot(size(val_alpha_beta,1),length(ind_temp),i+length(ind_temp)*(j-1));
       
        plot_color_several_sim(unique(seq_scenarios(viable_traj{j}(ind_temp(i),:),:),'row'),unique(seq_scenarios(~viable_traj{j}(ind_temp(i),:),:),'row'),n_sim_tot)
    
        if j==1
            xlabel('','FontSize',8)
            switch i
                case 1
                    title({'No climatic stress';'(a)'},'HorizontalAlignment', 'center')
                case 2
                    title({'Climatic stress level 1';'(b)'},'HorizontalAlignment', 'center')
                case 3
                    title({'Climatic stress level 2';'(c)'},'HorizontalAlignment', 'center')
            end
        else
            switch i
                case 1
                    title({'(d)'},'HorizontalAlignment', 'center')
                case 2
                    title({'(e)'},'HorizontalAlignment', 'center')
                case 3
                    title({'(f)'},'HorizontalAlignment', 'center')
            end
        end
      
        
    end
end
annotation('textbox', [0.06, 0.72, 0, 0], 'string', 'Periurban SES','HorizontalAlignment', 'center','VerticalAlignment','Bottom','FontSize',8,'Fontweight','bold')
annotation('textbox', [0.06, 0.22, 0, 0], 'string', 'Rural SES','HorizontalAlignment', 'center','VerticalAlignment','Bottom','FontSize',8,'Fontweight','bold')


1


% 
% f=figure(45);
% f.Position = [414 205 1281 746];
% % lgd.Position = [0.2638 0.4599 0.4814 0.0650];
% saveas(gcf,'all_viable_trajectories_nov.png')
% saveas(gcf,'all_viable_trajectories_nov.pdf')
% saveas(gcf,'all_viable_trajectories_nov.eps')
% saveas(gcf,'all_viable_trajectories_nov.fig')
% 
% 1
% 
% %
% %
% %% histogram
% 
% n_serv = 7;
% n_sub =size(val_alpha_beta,1)*length(ind_temp);
% figure(698)
% % 
% % for j=1:size(val_alpha_beta,1)
% % 
% %     save_v=[];
% %     % find viable trajectories
% %     i=0;
% %     for i_ext = ind_temp
% %         i= i+1;
% %         serv_ind = [1:7];
% %         is_dis=[0 0 0 0 0 1 1];
% %         %         alpha_lim = val_alpha_beta(j,~is_dis);
% %         %         beta_lim = val_alpha_beta(j,is_dis);
% % 
% %         sim_services = ext_sim{i_ext}.sim_services(:,:,serv_ind);
% % 
% % 
% %         %         min_services = (1-alpha_lim).*squeeze(sim_services(1,1,:))'.*(~is_dis)+(1+beta_lim).*squeeze(sim_services(1,1,:))'.*(is_dis);
% %         min_services = (1-val_alpha_beta(j,:)).*squeeze(sim_services(1,1,:))'.*(~is_dis)+(1+val_alpha_beta(j,:)).*squeeze(sim_services(1,1,:))'.*(is_dis);
% % 
% %         for n=1:N
% %             a=(squeeze(sim_services(n,:,:))>min_services).*(~is_dis) +  (squeeze(sim_services(n,:,:))<min_services).*(is_dis);
% %             is_viable(n)=~any(any(a==0,2));
% %         end
% %         sum(is_viable)
% %         sum(is_viable)/size(seq_scenarios,1)*100
% % 
% % %         viable_traj(i_ext,:)=is_viable;
% % 
% %         save_v = is_viable';
% % 
% %         fid= subplot(size(val_alpha_beta,1),length(ind_temp),i+length(ind_temp)*(j-1));
% % 
% % 
% %         n_serv = 7;
% %         a=squeeze(mean(sim_services,2));
% %         b=a./min_services;
% %         v=[];
% %         for n = 1:n_serv
% %             v{2*n-1} = b(:,n);
% %             v{2*n}   = b(save_v==1,n);
% %         end
% % 
% %          v_res{i_ext,j}  = v;
% %         
% %         hold on
% %         r=plot([0 15],[1 1],'--','Linewidth',2,'Color',[1 0.5 0]);
% %         r=plot([15 21],[1 1],'b--','Linewidth',2);
% % 
% %         violin(v,'x',[1 2 4 5 7 8 10 11 13 14 16 17 19 20],'facecolor',[1 1 0;0 1 0; 1 1 0;0 1 0;1 1 0;0 1 0;1 1 0;0 1 0;1 1 0;0 1 0;1 1 0;0 1 0;1 1 0;0 1 0;],'edgecolor','k')
% %         xticks([1.5 4.5 7.5 10.5 13.5 16.5 19.5])
% %         xticklabels({'All','Viable','All','Viable','All','Viable','All','Viable','All','Viable','All','Viable','All','Viable'})
% % 
% %         % lbls = ["Pollination:\newline  All Viable" "Fruits:\newline  All Viable"  "Biomass:\newline  All Viable" "Shadow:\newline  All Viable"   "Diversity:\newline  All Viable" "Cost:\newline  All Viable" "Risk:\newline  All Viable"  ];
% %         lbls = ["Pollination " "Fruits "  "Biomass " "Shadow "   "Diversity " "Cost " "Risk "  ];
% %         xticklabels(lbls);
% %         a = get(gca,'XTickLabel');
% %         set(gca,'XTickLabel',a,'fontsize',6)
% % 
% %         legend off
% %         ylabel('ES level relative to ES_{min}')
% %         axis([0 21 0 3])
% %         
% %         
% %         
% %     end
% % end
% % 
% %  save('res_violin_nov.mat','v_res')
% load('res_violin_nov.mat')
% 
% 
% for j=1:size(val_alpha_beta,1)
% 
%     for i_ext=1:3%ind_temp
%         fid= subplot(size(val_alpha_beta,1),length(ind_temp),i_ext+length(ind_temp)*(j-1));
%         
%      hold on
%         r=plot([0 15],[1 1],'--','Linewidth',2,'Color',[1 0.5 0]);
%         r=plot([15 21],[1 1],'b--','Linewidth',2);
% 
%         violin(v_res{ind_temp(i_ext),j},'x',[1 2 4 5 7 8 10 11 13 14 16 17 19 20],'facecolor',[1 1 0;0 1 0; 1 1 0;0 1 0;1 1 0;0 1 0;1 1 0;0 1 0;1 1 0;0 1 0;1 1 0;0 1 0;1 1 0;0 1 0;],'edgecolor','k')
%         xticks([1.5 4.5 7.5 10.5 13.5 16.5 19.5])
%         xticklabels({'All','Viable','All','Viable','All','Viable','All','Viable','All','Viable','All','Viable','All','Viable'})
% 
%         % lbls = ["Pollination:\newline  All Viable" "Fruits:\newline  All Viable"  "Biomass:\newline  All Viable" "Shadow:\newline  All Viable"   "Diversity:\newline  All Viable" "Cost:\newline  All Viable" "Risk:\newline  All Viable"  ];
%         lbls = ["Pollination " "Fruits "  "Biomass " "Shadow "   "Diversity " "Cost " "Risk "  ];
%         xticklabels(lbls);
%         a = get(gca,'XTickLabel');
%         set(gca,'XTickLabel',a,'fontsize',6)
% 
%         legend off
%          if i_ext==1
%         ylabel('ES level relative to ES_{min}')
%          end
%          
%         axis([0 21 0 3])
%         
%       
%           if j==1
%             xlabel('','FontSize',8)
%             switch i_ext
%                 case 1
%                     title({'No climatic stress';' '})
%                 case 2
%                     title({'Climatic stress level 1';' '})
%                 case 3
%                     title({'Climatic stress level 2';' '})
%             end
%         end
%       
%         
%     end
% end
% annotation('textbox', [0.042, 0.72, 0, 0], 'string', 'Periurban SES','HorizontalAlignment', 'center','VerticalAlignment','Bottom','FontSize',8,'Fontweight','bold')
% annotation('textbox', [0.042, 0.22, 0, 0], 'string', 'Rural SES','HorizontalAlignment', 'center','VerticalAlignment','Bottom','FontSize',8,'Fontweight','bold')
% 
% f=figure(698);
% f.Position = [414 205 1281 746];
% % lgd.Position = [0.2638 0.4599 0.4814 0.0650];
% 
% saveas(gcf,'violin_es_nov.png')
% saveas(gcf,'violin_es_nov.pdf')
% saveas(gcf,'violin_es_nov.eps')
% saveas(gcf,'violin_es_nov.fig')
% 
% 
% 
% 
% 

%% best sum
figure(7880)
% %
disp_n = 7;
clear sorted_ind
clear viable_ind
%
for j=1:size(val_alpha_beta,1)
    % find viable trajectories
    for i_ext = 1:length(ext)
        serv_ind = [1:7];
        is_dis=[0 0 0 0 0 1 1];
        %         alpha_lim = val_alpha_beta(j,~is_dis);
        %         beta_lim = val_alpha_beta(j,is_dis);

        sim_services = ext_sim{i_ext}.sim_services(:,:,serv_ind);


        %         min_services = (1-alpha_lim).*squeeze(sim_services(1,1,:))'.*(~is_dis)+(1+beta_lim).*squeeze(sim_services(1,1,:))'.*(is_dis);
        min_services = (1-val_alpha_beta(j,:)).*squeeze(sim_services(1,1,:))'.*(~is_dis)+(1+val_alpha_beta(j,:)).*squeeze(sim_services(1,1,:))'.*(is_dis);

        for n=1:N
            a=(squeeze(sim_services(n,:,:))>min_services).*(~is_dis) +  (squeeze(sim_services(n,:,:))<min_services).*(is_dis);
            sum_services(i_ext,n) = mean([(mean((squeeze(sim_services(n,:,~is_dis))-min_services(~is_dis)).^2)) (mean((-squeeze(sim_services(n,:,is_dis==1))+min_services(is_dis==1)).^2))]);
            is_viable(n)=~any(any(a==0,2));
        end
        sum(is_viable)
        sum(is_viable)/size(seq_scenarios,1)*100
        

%         viable_traj{j}(i_ext,:)=is_viable;

        [a,viable_ind_tmp]=find(is_viable==1);
        viable_ind{i_ext,j}  = viable_ind_tmp;
        [b,tmp_ind]=sort(sum_services(i_ext,viable_ind{i_ext,j}),'descend');
        sorted_ind{i_ext,j} = tmp_ind;
    end
% 
% 
% 
%     for i=1:length(ind_temp)
%         fid= subplot(size(val_alpha_beta,1),length(ind_temp),i+length(ind_temp)*(j-1));
% 
% 
%         % plot
%         %         plot_several_sim(seq_scenarios(viable_traj(ind_temp(i),:),:));
% 
%         %            plot_several_sim(unique(seq_scenarios(viable_traj(ind_temp(i),:),:),'row'),n_sim_tot)
% %         plot_several_sim(seq_scenarios(viable_ind{ind_temp(i)}(sorted_ind{ind_temp(i)}(1:disp_n)),:),n_sim_tot)
% color_es = [230 171 2; 231 41 138; 102 166 30; 27 158 119; 117 112 179; 217 95 2; 166 118 29]/255;
%         plot_apm(seq_scenarios(viable_ind{ind_temp(i),j}(sorted_ind{ind_temp(i),j}(1:disp_n)),:),n_sim_tot,color_es)
% 
%     end
 end
% %
% 
%  save('res_best_traj_nov.mat','seq_scenarios','viable_ind','ind_temp','sorted_ind','disp_n','n_sim_tot','color_es')
% load('res_best_traj_nov.mat')
disp_n = 7
%% best sum
% res_max_serv = seq_scenarios(viable_ind{ind_temp(i)}(sorted_ind{ind_temp(i)}(1:disp_n)),:)
% load('res_max_serv.mat','seq_scenarios','viable_ind','ind_temp','sorted_ind','disp_n','n_sim_tot','color_es')
for j=1:size(val_alpha_beta,1)
    for i=1:length(ind_temp)
        fid= subplot(size(val_alpha_beta,1),length(ind_temp),i+length(ind_temp)*(j-1));
        
        
        
        plot_apm(seq_scenarios(viable_ind{ind_temp(i),j}(sorted_ind{ind_temp(i),j}(1:disp_n)),:),n_sim_tot)    ;
    
        if j==1
            xlabel('','FontSize',8)
            switch i
                case 1
                    title({'No climatic stress';' '})
                case 2
                    title({'Climatic stress level 1';' '})
                case 3
                    title({'Climatic stress level 2';' '})
            end
        end
      
        
    end
end
annotation('textbox', [0.06, 0.72, 0, 0], 'string', 'Periurban SES','HorizontalAlignment', 'center','VerticalAlignment','Bottom','FontSize',8,'Fontweight','bold')
annotation('textbox', [0.06, 0.22, 0, 0], 'string', 'Rural SES','HorizontalAlignment', 'center','VerticalAlignment','Bottom','FontSize',8,'Fontweight','bold')

f=figure(7880);
f.Position = [414 205 1281 746];
% lgd.Position = [0.2638 0.4599 0.4814 0.0650];

saveas(gcf,'best_sum_apm_nov.png')
saveas(gcf,'best_sum_apm_nov.pdf')
saveas(gcf,'best_sum_apm_nov.eps')
saveas(gcf,'best_sum_apm_nov.fig')


figure(8000)
%
% clear sorted_ind
% clear viable_ind
% for j=1:size(val_alpha_beta,1)
%     % find viable trajectories
%     for i_ext = 1:length(ext)
%         serv_ind = [1:7];
%         is_dis=[0 0 0 0 0 1 1];
%         %         alpha_lim = val_alpha_beta(j,~is_dis);
%         %         beta_lim = val_alpha_beta(j,is_dis);
% 
%         sim_services = ext_sim{i_ext}.sim_services(:,:,serv_ind);
% 
% 
%         %         min_services = (1-alpha_lim).*squeeze(sim_services(1,1,:))'.*(~is_dis)+(1+beta_lim).*squeeze(sim_services(1,1,:))'.*(is_dis);
%         min_services = (1-val_alpha_beta(j,:)).*squeeze(sim_services(1,1,:))'.*(~is_dis)+(1+val_alpha_beta(j,:)).*squeeze(sim_services(1,1,:))'.*(is_dis);
% 
%         for n=1:N
%             a=(squeeze(sim_services(n,:,:))>min_services).*(~is_dis) +  (squeeze(sim_services(n,:,:))<min_services).*(is_dis);
%             %             sum_services(i_ext,n) = mean([(mean(squeeze(sim_services(n,:,~is_dis))-min_services(~is_dis))) (mean(-squeeze(sim_services(n,:,is_dis==1))+min_services(is_dis==1)))]);
% 
%             mean_each_service(i_ext,n,:) = [(mean(squeeze(sim_services(n,:,~is_dis))-min_services(~is_dis))) (mean(-squeeze(sim_services(n,:,is_dis==1))+min_services(is_dis==1)))];
% 
% 
% 
%             is_viable(n)=~any(any(a==0,2));
%         end
%         sum(is_viable)
%         sum(is_viable)/size(seq_scenarios,1)*100
% 
% %         viable_traj(i_ext,:)=is_viable;
%         [a,viable_ind_tmp]=find(is_viable==1);
%         viable_ind{i_ext,j}  = viable_ind_tmp;
%         for ii= 1:7
%             [b,sorted_ind]=sort(mean_each_service(i_ext,viable_ind{i_ext,j},ii),'descend');
%             sorted_best(i_ext,ii,j) = sorted_ind(1);
%         end
%     end
% 
% 
% 
%     for i=1:length(ind_temp)
%         fid= subplot(size(val_alpha_beta,1),length(ind_temp),i+length(ind_temp)*(j-1));
% 
% 
%         % plot
%         %         plot_several_sim(seq_scenarios(viable_traj(ind_temp(i),:),:));
% 
%         %            plot_several_sim(unique(seq_scenarios(viable_traj(ind_temp(i),:),:),'row'),n_sim_tot)
%         plot_several_sim(seq_scenarios(viable_ind{ind_temp(i),j}(sorted_best(ind_temp(i),:,j)),:),n_sim_tot)
% 
%     end
% end
% 
% 
% 
% 
% save('res_max_serv_nov.mat','seq_scenarios','viable_ind','ind_temp','sorted_best','disp_n','n_sim_tot','color_es')
load('res_max_serv_nov.mat')

for j=1:size(val_alpha_beta,1)
    for i=1:length(ind_temp)
        fid= subplot(size(val_alpha_beta,1),length(ind_temp),i+length(ind_temp)*(j-1));
        
        
        % plot
        %         plot_several_sim(seq_scenarios(viable_traj(ind_temp(i),:),:));
        
        %         color_es = [230 171 2; 231 41 138; 102 166 30; 27 158 119; 117 112 179; 217 95 2; 166 118 29]/255;
        color_es =         [255 255 51; 152 78 163; 77 175 74; 55 126 184; 255 127 0;  228 26 28;  166 86 40]/255;
        
        %            plot_several_sim(unique(seq_scenarios(viable_traj(ind_temp(i),:),:),'row'),n_sim_tot)
        plot_apm(seq_scenarios(viable_ind{ind_temp(i),j}(sorted_best(ind_temp(i),:,j)),:),n_sim_tot,color_es)
        
        if j==1
            xlabel('','FontSize',8)
            switch i
                case 1
                    title({'No climatic stress';' '})
                case 2
                    title({'Climatic stress level 1';' '})
                case 3
                    title({'Climatic stress level 2';' '})
            end
        end
        
        if i==3 & j==2
            
              lbls = ["Ressource for Pollinators" "Fruit Production"  "Biomass Production" "Sunlight Protection"   "Landscape Aesthetics" "Cost of Maintenance" "Environmental Hazards"  ];
  
            legend(lbls)
            lgd = legend;
            lgd.NumColumns = 4;
            
        end
        
    end
end
annotation('textbox', [0.06, 0.72, 0, 0], 'string', 'Periurban SES','HorizontalAlignment', 'center','VerticalAlignment','Bottom','FontSize',8,'Fontweight','bold')
annotation('textbox', [0.06, 0.22, 0, 0], 'string', 'Rural SES','HorizontalAlignment', 'center','VerticalAlignment','Bottom','FontSize',8,'Fontweight','bold')

f=figure(8000);
f.Position = [414 205 1281 746];
lgd.Position = [0.2638 0.4599 0.4814 0.0650];
saveas(gcf,'max_indiv_apm_nov.png')
saveas(gcf,'max_indiv_apm_nov.pdf')
saveas(gcf,'max_indiv_apm_nov.eps')
saveas(gcf,'max_indiv_apm_nov.fig')


% Y=[res_chaos(:,[1 2 5]) res_limit_cycle(:,[1 2 5]) res_stable(:,[1 2 5])];
% subplot(2,2,1)
% violin(Y,'x',[1 2 3 5 6 7 9 10 11],'facecolor',[1 1 0;0 1 0;.3 .3 .3;1 1 0;0 1 0;.3 .3 .3;1 1 0;0 1 0;.3 .3 .3],'edgecolor','k');


function plot_several_sim(seq_scenarios,n_sim_tot)
% figure(fid)
hold on
init_year = 2020;% sim_cell.init_year;
T = 30;
scen_duration = [5 5 5 20];
scen_color = [255, 134,13; 152, 153, 83; 89, 131, 176; 107, 94, 155]/255;


for i=1:size(seq_scenarios,1)
    
    scenario_id = seq_scenarios(i,:);
    
    
    dx=0.2;
    cum_T = 0;
    x_r = [];
    y_r = [];
    
    if seq_scenarios(i,1)~=1
        x_r = [init_year];
        y_r = [-1 ];
    end
    
    for j=1:length(seq_scenarios(i,:))
        
        Tmin = cum_T;
        Tmax =cum_T+scen_duration( seq_scenarios(i,j));
        
        %%r=rectangle('Position',[Tmin -rect_scen_id(i)-dx Tmax-Tmin 2*dx],'Curvature',0.8,'FaceColor',rect_color(rect_scen_id(i)+1,:),'EdgeColor','k','LineWidth',2);
        
        x_r = [x_r;  init_year+[Tmin ]];
        y_r = [ y_r;  -[ seq_scenarios(i,j) ]];
        
        %         r=line(init_year+[Tmin Tmax],-[ seq_scenarios(i,j)  seq_scenarios(i,j)],'Linewidth',4)
        %         r=rectangle('Position',[init_year+[Tmin] -seq_scenarios(i,j) Tmax-Tmin 2*dx],'Curvature',0,'FaceColor',scen_color(seq_scenarios(i,j),:),'EdgeColor',scen_color(seq_scenarios(i,j),:))
        
        %          r=rectangle('Position',[Tmin -seq_scenarios(i,j)-dx scen_duration(j) 2*dx],'Curvature',0.8,'FaceColor',scen_color(seq_scenarios(i,j),:));
        %         set( get(r, 'children'), 'linealpha', 0.9 )
        %         r.Color=[0,0,0,0.1]
        cum_T = cum_T +scen_duration( seq_scenarios(i,j));
        
        if cum_T >=T
            x_r = [x_r;  init_year+[Tmax ]];
            y_r = [ y_r;  -[ seq_scenarios(i,j) ]];
            
            break;
        else
            if j<length(seq_scenarios(i,:))
                
                %          r=line(init_year+[Tmax Tmax],-[ seq_scenarios(i,j)  seq_scenarios(i,j+1)],'Linewidth',4)
                
                
                x_r = [x_r;  init_year+[Tmax ]];
                
                
                
                y_r = [ y_r; -[ seq_scenarios(i,j) ]];
                
                
                %           r=rectangle('Position',[init_year+[Tmax] -max(-seq_scenarios(i,j),seq_scenarios(i,j+1))  2*dx abs(seq_scenarios(i,j+1)-seq_scenarios(i,j))],'Curvature',0,'FaceColor',scen_color(seq_scenarios(i,j),:),'EdgeColor',scen_color(seq_scenarios(i,j),:))
                %           set( get(r, 'children'), 'linealpha', 0.9  )
                %              r.Color=[0,0,0,0.1]
                
            else
                if j==length(seq_scenarios(i,:))
                    x_r = [x_r;  init_year+[Tmax ]];
                    
                    
                    y_r = [ y_r; -[ seq_scenarios(i,j+1) ]];
                end
            end
        end
        
    end
    % x_r
    r=line(x_r,y_r,'Linewidth',3);
    r.Color=[0,0,0,max(1/size(seq_scenarios,1),0.01)];
    
end
% % axis([init_year init_year+T-1 -4 1])
axis([init_year init_year+T -4.5 0])
xlabel('Years','FontSize',8)
yticks(-5:0)
% yticklabels({'','Scenario D','Scenario C','Scenario B','Scenario A',''})
yticklabels({'','D','C','B','A',''})

a = get(gca,'YTickLabel');
set(gca,'YTickLabel',a,'fontsize',8)
a = get(gca,'XTickLabel');
set(gca,'XTickLabel',a,'fontsize',8)

box on
% yticklabels({'Scenario D','Scenario C','Scenario B','Scenario A'})

T=text(2021,-0.4 ,[num2str(size(seq_scenarios,1),3) ' viable trajectories (',num2str(size(seq_scenarios,1)/n_sim_tot*100,3),'%)'],'FontSize',6)


% for i=1:size(seq_scenarios,1)
%
%     scenario_id = seq_scenarios(i,:);
%
%     rect_scen_id = scenario_id(diff([-1 scenario_id])~=0);
%     rect_length = diff([0 find(diff(scenario_id)) numel(scenario_id)]);
%     rect_year = cumsum([init_year rect_length]);
%
%
%     dx=0.2;
%     cum_T = 0;
% for j=1:length(rect_length)
%
%   Tmin = rect_year(j);
%   Tmax = rect_year(j+1);
%   [i, j]
%         %%r=rectangle('Position',[Tmin -rect_scen_id(i)-dx Tmax-Tmin 2*dx],'Curvature',0.8,'FaceColor',rect_color(rect_scen_id(i)+1,:),'EdgeColor','k','LineWidth',2);
%         r=rectangle('Position',[Tmin -rect_scen_id(j)-dx (Tmax-Tmin)*5 2*dx],'Curvature',0.8,'FaceColor',scen_color(rect_scen_id(j),:));
% %          r=rectangle('Position',[Tmin -seq_scenarios(i,j)-dx scen_duration(j) 2*dx],'Curvature',0.8,'FaceColor',scen_color(seq_scenarios(i,j),:));
%         set( get(r, 'children'), 'facealpha', 0.1 )
%
%
%     end
%
% end
% axis([init_year init_year+T-1 -4 1])
% xlabel('Years')
% yticklabels({'','Scenario D','Scenario C','Scenario B','Scenario A',''})

end


function plot_action_several_sim(seq_actions,n_sim_tot)
% figure(fid)
hold on
init_year = 2020;% sim_cell.init_year;
T = 30;
action_duration = [5 5 5 5 5 5 5 20 20];
scen_color = [255, 134,13; 152, 153, 83; 89, 131, 176; 107, 94, 155]/255;


for i=1:size(seq_actions,1)
    
    scenario_id = seq_actions(i,:);   
    dx=0.2;
    cum_T = 0;
    x_r = [];
    y_r = [];
    
    if seq_actions(i,1)~=1
        x_r = [init_year];
        y_r = [-1 ];
    end
    
    for j=1:length(seq_actions(i,:))
        
        Tmin = cum_T;
        Tmax =cum_T+action_duration( seq_actions(i,j));
           
        x_r = [x_r;  init_year+[Tmin ]];
        y_r = [ y_r;  -[ seq_actions(i,j) ]];

        cum_T = cum_T +action_duration( seq_actions(i,j));
        
        if cum_T >=T
            x_r = [x_r;  init_year+[Tmax ]];
            y_r = [ y_r;  -[ seq_actions(i,j) ]];            
            break;
        else
            if j<length(seq_actions(i,:))
                x_r = [x_r;  init_year+[Tmax ]];                
                y_r = [ y_r; -[ seq_actions(i,j) ]];
            else
                if j==length(seq_actions(i,:))
                    x_r = [x_r;  init_year+[Tmax ]];                      
                    y_r = [ y_r; -[ seq_actions(i,j+1) ]];
                end
            end
        end
        
    end
    % x_r
    r=line(x_r,y_r,'Linewidth',3);
    r.Color=[0,0,0,max(1/size(seq_actions,1),0.01)];
    
end
% % axis([init_year init_year+T-1 -4 1])
axis([init_year init_year+T -9.5 0])
xlabel('Years','FontSize',8)
yticks(-10:0)
% yticklabels({'','Scenario D','Scenario C','Scenario B','Scenario A',''})
yticklabels({'','D','C','B','A',''})
yticklabels({'','D.2','D.1','C.2','C.1','B.4','B.3','B.2','B.1','A.1',''})


a = get(gca,'YTickLabel');
set(gca,'YTickLabel',a,'fontsize',8)
a = get(gca,'XTickLabel');
set(gca,'XTickLabel',a,'fontsize',8)

box on
% yticklabels({'Scenario D','Scenario C','Scenario B','Scenario A'})

T=text(2021,-0.4 ,[num2str(size(seq_actions,1),3) ' viable trajectories (',num2str(size(seq_actions,1)/n_sim_tot*100,3),'%)'],'FontSize',6)

end


function plot_color_several_sim(seq_scenarios,seq_scenarios_2,n_sim_tot)
% figure(fid)
hold on
init_year = 2020;% sim_cell.init_year;
T = 30;
scen_duration = [5 5 5 20];
scen_color = [255, 134,13; 152, 153, 83; 89, 131, 176; 107, 94, 155]/255;


for i=1:size(seq_scenarios,1)
    
    scenario_id = seq_scenarios(i,:);
    
    dx=0.2;
    cum_T = 0;
    x_r = [];
    y_r = [];
    
    if seq_scenarios(i,1)~=1
        x_r = [init_year];
        y_r = [-1 ];
    end
    
    for j=1:length(seq_scenarios(i,:))
        
        Tmin = cum_T;
        Tmax =cum_T+scen_duration( seq_scenarios(i,j));
 
        x_r = [x_r;  init_year+[Tmin ]];
        y_r = [ y_r;  -[ seq_scenarios(i,j) ]];

        cum_T = cum_T +scen_duration( seq_scenarios(i,j));
        
        if cum_T >=T
            x_r = [x_r;  init_year+[Tmax ]];
            y_r = [ y_r;  -[ seq_scenarios(i,j) ]];
            
            break;
        else
            if j<length(seq_scenarios(i,:))
                x_r = [x_r;  init_year+[Tmax ]]; 
                y_r = [ y_r; -[ seq_scenarios(i,j) ]];
 
            else
                if j==length(seq_scenarios(i,:))
                    x_r = [x_r;  init_year+[Tmax ]];                    
                    y_r = [ y_r; -[ seq_scenarios(i,j+1) ]];
                end
            end
        end
        
    end
    % x_r
    r=line(x_r,y_r,'Linewidth',6);
    r.Color=[0,0,1,max(1/size(seq_scenarios,1),0.01)];
    
end


for i=1:size(seq_scenarios_2,1)
    
    scenario_id = seq_scenarios_2(i,:);
   
    dx=0.2;
    cum_T = 0;
    x_r = [];
    y_r = [];
    
    if seq_scenarios_2(i,1)~=1
        x_r = [init_year];
        y_r = [-1 ];
    end
    
    for j=1:length(seq_scenarios_2(i,:))
        
        Tmin = cum_T;
        Tmax =cum_T+scen_duration( seq_scenarios_2(i,j));
 
        x_r = [x_r;  init_year+[Tmin ]];
        y_r = [ y_r;  -[ seq_scenarios_2(i,j) ]];

        cum_T = cum_T +scen_duration( seq_scenarios_2(i,j));
        
        if cum_T >=T
            x_r = [x_r;  init_year+[Tmax ]];
            y_r = [ y_r;  -[ seq_scenarios_2(i,j) ]];
            
            break;
        else
            if j<length(seq_scenarios_2(i,:))
                x_r = [x_r;  init_year+[Tmax ]]; 
                y_r = [ y_r; -[ seq_scenarios_2(i,j) ]];
 
            else
                if j==length(seq_scenarios_2(i,:))
                    x_r = [x_r;  init_year+[Tmax ]];                    
                    y_r = [ y_r; -[ seq_scenarios_2(i,j+1) ]];
                end
            end
        end
        
    end
    % x_r
    r=line(x_r,y_r,'Linewidth',3);
    r.Color=[0.5,0,0,max(1/size(seq_scenarios_2,1),0.005)];
    
end
% % axis([init_year init_year+T-1 -4 1])
axis([init_year init_year+T -4.5 0])
xlabel('Years','FontSize',8)
yticks(-5:0)
% yticklabels({'','Scenario D','Scenario C','Scenario B','Scenario A',''})
yticklabels({'','D','C','B','A',''})

a = get(gca,'YTickLabel');
set(gca,'YTickLabel',a,'fontsize',8)
a = get(gca,'XTickLabel');
set(gca,'XTickLabel',a,'fontsize',8)

box on


%T=text(2021,-0.4 ,[num2str(size(seq_scenarios,1),3) ' viable trajectories (',num2str(size(seq_scenarios,1)/n_sim_tot*100,3),'%)'],'FontSize',6)


end


function plot_apm(seq_scenarios,n_sim_tot,color_serv)
% figure(fid)
hold on
init_year = 2020;% sim_cell.init_year;
T = 30;
scen_duration = [5 5 5 20];

DX = 10;
if nargin>2
    dec = [0:(length(color_serv)-1)]/DX;
else
    dec = zeros(size(seq_scenarios,1),1);
end

for i=1:size(seq_scenarios,1)
    
    scenario_id = seq_scenarios(i,:);
    
    
    dx=0.2;
    cum_T = 0;
    x_r = [];
    y_r = [];
    
    if seq_scenarios(i,1)~=1
        x_r = [init_year]+dec(i)/20;
        y_r = [-1 ]+dec(i);
    end
    
    
    
    for j=1:length(seq_scenarios(i,:))
        
        Tmin = cum_T;
        Tmax =cum_T+scen_duration( seq_scenarios(i,j));
        
        %%r=rectangle('Position',[Tmin -rect_scen_id(i)-dx Tmax-Tmin 2*dx],'Curvature',0.8,'FaceColor',rect_color(rect_scen_id(i)+1,:),'EdgeColor','k','LineWidth',2);
        
        x_r = [x_r;  init_year+[Tmin ]+dec(i)];
        y_r = [ y_r;  -[ seq_scenarios(i,j) ]+dec(i)];
        
        %         r=line(init_year+[Tmin Tmax],-[ seq_scenarios(i,j)  seq_scenarios(i,j)],'Linewidth',4)
        %         r=rectangle('Position',[init_year+[Tmin] -seq_scenarios(i,j) Tmax-Tmin 2*dx],'Curvature',0,'FaceColor',scen_color(seq_scenarios(i,j),:),'EdgeColor',scen_color(seq_scenarios(i,j),:))
        
        %          r=rectangle('Position',[Tmin -seq_scenarios(i,j)-dx scen_duration(j) 2*dx],'Curvature',0.8,'FaceColor',scen_color(seq_scenarios(i,j),:));
        %         set( get(r, 'children'), 'linealpha', 0.9 )
        %         r.Color=[0,0,0,0.1]
        cum_T = cum_T +scen_duration( seq_scenarios(i,j));
        
        if cum_T >=T
            x_r = [x_r;  init_year+[Tmax ]+dec(i)];
            y_r = [ y_r;  -[ seq_scenarios(i,j) ]+dec(i)];
            
            break;
        else
            if j<length(seq_scenarios(i,:))
                
                %          r=line(init_year+[Tmax Tmax],-[ seq_scenarios(i,j)  seq_scenarios(i,j+1)],'Linewidth',4)
                
                
                x_r = [x_r;  init_year+[Tmax ]+dec(i)];
                
                
                
                y_r = [ y_r; -[ seq_scenarios(i,j) ]+dec(i)];
                
                
                %           r=rectangle('Position',[init_year+[Tmax] -max(-seq_scenarios(i,j),seq_scenarios(i,j+1))  2*dx abs(seq_scenarios(i,j+1)-seq_scenarios(i,j))],'Curvature',0,'FaceColor',scen_color(seq_scenarios(i,j),:),'EdgeColor',scen_color(seq_scenarios(i,j),:))
                %           set( get(r, 'children'), 'linealpha', 0.9  )
                %              r.Color=[0,0,0,0.1]
                
            else
                if j==length(seq_scenarios(i,:))
                    x_r = [x_r;  init_year+[Tmax ]+dec(i)];
                    
                    
                    y_r = [ y_r; -[ seq_scenarios(i,j+1) ]+dec(i)];
                end
            end
        end
        
    end
    % x_r
    if nargin >2
        r=line(x_r,y_r,'Linewidth',2);
        r.Color=     [color_serv(i,1),color_serv(i,2),color_serv(i,3),0.95];
    else
        r=line(x_r,y_r,'Linewidth',3);
        r.Color=[0 0 0];
        %     r.Color=     [0,0,0,max(1/size(seq_scenarios,1),0.01)];
    end
    
end
% % axis([init_year init_year+T-1 -4 1])
axis([init_year init_year+T -4.5 -0.5])
xlabel('Years','FontSize',8)
yticks(-5:0)
if nargin >2
    yticks((-5+7/(2*DX)):1:(0+7/(2*DX)))
    axis([init_year init_year+T -4.5+7/(2*DX) -0.5+7/(2*DX)])
else
    yticks(-5:0)
end
% yticklabels({'','Scenario D','Scenario C','Scenario B','Scenario A',''})
yticklabels({'','D','C','B','A',''})

a = get(gca,'YTickLabel');
set(gca,'YTickLabel',a,'fontsize',8)
a = get(gca,'XTickLabel');
set(gca,'XTickLabel',a,'fontsize',8)

box on
% yticklabels({'Scenario D','Scenario C','Scenario B','Scenario A'})

% text(2021,-0.4 ,[num2str(size(seq_scenarios,1),3) ' viable trajectories (',num2str(size(seq_scenarios,1)/n_sim_tot*100,3),'%)'],'FontSize',6)


end


function plot_action_apm(seq_actions,seq_scenarios,color_serv)
% figure(fid)
hold on
init_year = 2020;% sim_cell.init_year;
T = 30;
scen_duration = [5 5 5 20];

DX = 10;
if nargin>2
    dec = [0:(length(color_serv)-1)]/DX;
else
    dec = zeros(size(seq_scenarios,1),1);
end

for i=1:size(seq_scenarios,1)
    
    scenario_id = seq_scenarios(i,:);
    
    dx=0.2;
    cum_T = 0;
    x_r = [];
    y_r = [];
    
    if seq_scenarios(i,1)~=1
        x_r = [init_year]+dec(i)/20;
        y_r = [-1 ]+dec(i);
    end
    
    
    
    for j=1:length(seq_scenarios(i,:))
        
        Tmin = cum_T;
        Tmax =cum_T+scen_duration( seq_actions(i,j));
        
        %%r=rectangle('Position',[Tmin -rect_scen_id(i)-dx Tmax-Tmin 2*dx],'Curvature',0.8,'FaceColor',rect_color(rect_scen_id(i)+1,:),'EdgeColor','k','LineWidth',2);
        
        x_r = [x_r;  init_year+[Tmin ]+dec(i)];
        y_r = [ y_r;  -[ seq_actions(i,j) ]+dec(i)];
        
        %         r=line(init_year+[Tmin Tmax],-[ seq_scenarios(i,j)  seq_scenarios(i,j)],'Linewidth',4)
        %         r=rectangle('Position',[init_year+[Tmin] -seq_scenarios(i,j) Tmax-Tmin 2*dx],'Curvature',0,'FaceColor',scen_color(seq_scenarios(i,j),:),'EdgeColor',scen_color(seq_scenarios(i,j),:))
        
        %          r=rectangle('Position',[Tmin -seq_scenarios(i,j)-dx scen_duration(j) 2*dx],'Curvature',0.8,'FaceColor',scen_color(seq_scenarios(i,j),:));
        %         set( get(r, 'children'), 'linealpha', 0.9 )
        %         r.Color=[0,0,0,0.1]
        cum_T = cum_T +scen_duration( seq_actions(i,j));
        
        if cum_T >=T
            x_r = [x_r;  init_year+[Tmax ]+dec(i)];
            y_r = [ y_r;  -[ seq_actions(i,j) ]+dec(i)];
            
            break;
        else
            if j<length(seq_actions(i,:))
      
                
                x_r = [x_r;  init_year+[Tmax ]+dec(i)];
                
                y_r = [ y_r; -[ seq_actions(i,j) ]+dec(i)];
                                
            else
                if j==length(seq_actions(i,:))
                    x_r = [x_r;  init_year+[Tmax ]+dec(i)];
                                        
                    y_r = [ y_r; -[ seq_actions(i,j+1) ]+dec(i)];
                end
            end
        end
        
    end
    % x_r
    if nargin >2
        r=line(x_r,y_r,'Linewidth',2);
        r.Color=     [color_serv(i,1),color_serv(i,2),color_serv(i,3),0.95];
    else
        r=line(x_r,y_r,'Linewidth',3);
        r.Color=[0 0 0];
        %     r.Color=     [0,0,0,max(1/size(seq_scenarios,1),0.01)];
    end
    
end
% % axis([init_year init_year+T-1 -4 1])
axis([init_year init_year+T -4.5 -0.5])
xlabel('Years','FontSize',8)
yticks(-5:0)
if nargin >2
    yticks((-5+7/(2*DX)):1:(0+7/(2*DX)))
    axis([init_year init_year+T -4.5+7/(2*DX) -0.5+7/(2*DX)])
else
    yticks(-5:0)
end
% yticklabels({'','Scenario D','Scenario C','Scenario B','Scenario A',''})
yticklabels({'','D','C','B','A',''})

a = get(gca,'YTickLabel');
set(gca,'YTickLabel',a,'fontsize',8)
a = get(gca,'XTickLabel');
set(gca,'XTickLabel',a,'fontsize',8)

box on
% yticklabels({'Scenario D','Scenario C','Scenario B','Scenario A'})

% text(2021,-0.4 ,[num2str(size(seq_scenarios,1),3) ' viable trajectories (',num2str(size(seq_scenarios,1)/n_sim_tot*100,3),'%)'],'FontSize',6)


end
