# Supplementary material for: Integrating adaptation pathways and Ostrom’s framework for sustainable governance of social-ecological systems in a changing world
Source: PeerJ. 2025 Feb 24;13:e18938. doi: 10.7717/peerj.18938 (PMC11867035; doi:10.7717/peerj.18938)
Supplement: Supplemental Information 4 [file peerj-13-18938-s004.zip › PACSEN-main/script_slice_vk.m]

% Visualisation de résultats après calcul du noyau de viabilité
% Antoine Brias 2023

%    load('viab_kernel_hedgerow_res_221115.mat')
   
   
ind_slice_x = 3;
ind_slice_y = 5;

ind_fix_x = 2;
ind_fix_y =4;

   select_ext = [1 2 3];
   fig = figure(89)
   [val_close_init2,ind_close_init_x] = min((init_state(ind_fix_x)-states_grid(:,ind_fix_x)).^2);
   [val_close_init4,ind_close_init_y] = min((init_state(ind_fix_y)-states_grid(:,ind_fix_y)).^2);
   for i_pop=1:2
       for i_ext=1:length(select_ext)
           
           
           v_c=squeeze(viable_control(select_ext(i_ext),i_pop,:,:));
           v_gov = zeros(size(states_grid,1),4);
           v_gov(:,1) = v_c(:,1)==1;
           v_gov(:,2) = (v_c(:,2)==1)|(v_c(:,3)==1);
           v_gov(:,3) = (v_c(:,4)==1)|(v_c(:,5)==1)|(v_c(:,6)==1)|(v_c(:,7)==1);
           v_gov(:,4) = (v_c(:,8)==1)|(v_c(:,9)==1);
           
           
           
           V_tmp =    squeeze( viable_states(select_ext(i_ext),i_pop,:));
           [ind_slice_viab,b] =find( V_tmp==1 &  states_grid(:,ind_fix_x)==states_grid(ind_close_init_x,ind_fix_x) & ...
               states_grid(:,ind_fix_y)==states_grid(ind_close_init_y,ind_fix_y)) ;
               
           
           x_viab = states_grid(ind_slice_viab,ind_slice_x) ;
           y_viab = states_grid(ind_slice_viab,ind_slice_y) ;
           
           xy_viab_act = v_gov(ind_slice_viab,:);
           for j=1:size(xy_viab_act,1)
               ind_xy_viab_act(j) =  find(all(xy_viab_act(j,:)==c_act,2));
           end
           
           subplot(2,length(select_ext),i_ext+(i_pop-1).*length(select_ext))
           
             if ~isempty(x_viab)&~isempty(y_viab)
           k=convhull(x_viab,y_viab);
           hold on
           plot(x_viab(k),y_viab(k),'k',"linewidth",2)
           end
           
           color_v_gov = v_gov(ind_slice_viab,1:3)*0.5;
           color_v_gov(v_gov(ind_slice_viab,4)==1,:)= color_v_gov(v_gov(ind_slice_viab,4)==1,:)+0.25;
           
           DT = delaunayTriangulation([x_viab y_viab]);
           
           IC = incenter(DT);
%             triplot(DT)
           % hold on
           % plot(IC(:,1),IC(:,2),'*r')
           % patch('Faces',DT,'Vertices',[x_viab y_viab],'FaceVertexCData',[x_viab+y_viab],'FaceColor','flat');
           
           for i=1:length(IC)
               [~,ind_close_IC] = min( sum((IC(i,:)-[x_viab y_viab]).^2,2));
               face_color_tri(i) = ind_xy_viab_act(ind_close_IC);
               
           end
           
%             dt = delaunay(x_viab, y_viab);
%           


% trimesh(dt,x_viab,y_viab,ind_xy_viab_act')
%   patch('Faces',dt,'Vertices',[x_viab y_viab],'FaceVertexCData',face_color_tri','FaceColor','flat','FaceLighting', 'gouraud');
           
%      patch('Faces',DT,'Vertices',[x_viab y_viab],'FaceVertexCData',color_act(face_color_tri,:),'FaceColor','flat');
for ii = 1:size(DT.ConnectivityList,1)
     patch('Faces',DT.ConnectivityList(ii,:),'Vertices',[x_viab y_viab],'FaceColor',color_act(face_color_tri(ii),:),'LineStyle','none');
end
%            plot(x_viab,y_viab,'o')
           
           plot(init_state(ind_slice_x),init_state(ind_slice_y),'b.','MarkerSize', 20, ...
               'LineWidth', 2);
           axis([0 50 0 40])
%            %
%                    x_domain = [0 0  78.21 0];
%                    y_domain = [0 78.21 0 0];
%                    plot(x_domain,y_domain,'k',"linewidth",2)
%                    xlabel('Low hedgerows')
%                    ylabel('High hedgerows')

           if i_pop==1
            xlabel('','FontSize',8)
            switch i_ext
                case 1
                    title({'No environmental stress';' '},'FontSize',10)
                    ylabel('Tall diversified hedges','FontSize',8)
                case 2
                    title({'Stress level 1';' '},'FontSize',10)
                case 3
                    title({'Stress level 2';' '},'FontSize',10)
            end
           else
               if i_ext==1
                    ylabel('Tall diversified hedges','FontSize',8)
               end
               xlabel('Small diversified hedges','FontSize',8)
           end
        
           
       end
   end
   
h = axes(fig,'visible','off'); 
% c = colorbar(h,'Position',[0.93 0.168 0.022 0.7]); 

C=flip(color_act);
C(1,:) = 1;
% C(end+1,:)=1;
colormap(flipud(C))

cb = colorbar(h,'Position',[0.91 0.168 0.022 0.7],'Ticks',linspace(1/34,1+1/34,17),...
    'TickLabels',{"D","C","C,D","B","B,D","B,C","B,C,D","A","A,D","A,C","A,C,D","A,B","A,B,D","A,B,C","A,B,C,D","\O"},'TickLabelInterpreter', 'latex'); 
     
       
   annotation('textbox', [0.04, 0.72, 0, 0], 'string', 'Periurban SES','HorizontalAlignment', 'center','VerticalAlignment','Bottom','FontSize',8,'Fontweight','bold')
annotation('textbox', [0.04, 0.22, 0, 0], 'string', 'Rural SES','HorizontalAlignment', 'center','VerticalAlignment','Bottom','FontSize',8,'Fontweight','bold')

f=fig
f.Position = [414 205 1380 746];
% saveas(gcf,'vk_slice.png')
% saveas(gcf,'vk_slice.pdf')
% saveas(gcf,'vk_slice.eps')
% saveas(gcf,'vk_slice.fig')

   
