# Supplementary material for: Integrating adaptation pathways and Ostrom’s framework for sustainable governance of social-ecological systems in a changing world
Source: PeerJ. 2025 Feb 24;13:e18938. doi: 10.7717/peerj.18938 (PMC11867035; doi:10.7717/peerj.18938)
Supplement: Supplemental Information 4 [file peerj-13-18938-s004.zip › PACSEN-main/script_supp_fig.m]

% Visualisation de résultats supplémentaire
% Antoine Brias 2023


%  clear all
 close all
% 
%  load('./data/hedgerow_june.mat')
%  load('./data/all_viable_trajectories.mat')


lbls = ["Ressource for Pollinators" "Fruit Production"  "Biomass Production" "Sunlight Protection"   "Landscape Aesthetics" "Cost of Maintenance" "Environmental Hazards"  ];
short_lbls = ["Res. for Poll." "Fruit Prod."  "Biomass Prod." "Sunlight Prot."   "Aesthetics" "Cost of Maint." "Env. Hazards"  ];

ind_temp = [1 2 3];

% periurban/ rural
val_alpha_beta=1-[0.95 0.95 0.5 0.5 0.95 0.9 0.8; 0.9 0.9 0.95 0.95 0.5 0.9 0.95];


color_es =         [220 230 0; 152 78 163; 77 175 74; 55 126 184; 255 127 0;  228 26 28;  166 86 40]/255;
        

% seq_actions
% tmp_a= seq_actions;
% tmp_a(seq_actions==2 |seq_actions==3 )=2;
% tmp_a(seq_actions==4 | seq_actions==5 |seq_actions==6 |seq_actions==7)=3;
% tmp_a(seq_actions==8 |seq_actions==9)=4;

% 
% %% spider plot
% figure(10)
% sp_val = [1-val_alpha_beta(:,1:end-2) val_alpha_beta(:,end-1:end)] ;
% spider_plot(sp_val, 'AxesInterval', 2, 'AxesLimits', [0 0 0 0 0 0 0; 1 1 1 1 1 1 1],'AxesLabels',cellstr(lbls))
% legend('Periurban SES','Rural SES');
% 
% 
 n_sim_tot = size(sim_services,1);
% % 
% % n_sub =size(val_alpha_beta,1)*length(ind_temp);
% % figure(45)
% % 
% % 
% % for j=1:size(val_alpha_beta,1)
% %     % find viable trajectories
% %     for i=1:length(ind_temp)
% %         fid= subplot(size(val_alpha_beta,1),length(ind_temp),i+length(ind_temp)*(j-1));
% %            plot_several_sim(unique(seq_scenarios(viable_traj{j}(ind_temp(i),:),:),'row'),n_sim_tot)
% %     end
% % end
% 
%  %save('all_viable_trajectories_june.mat','seq_scenarios','viable_traj','ind_temp','n_sim_tot')
% 
% 
 
 figure(11)
 lbl_vk=[26.75 35.26 13.22;13.06 19.16 5.032];
%  lbl_vk=[] % pour afficher les trajectoires viables partant de l'état initial
 for j=1:size(val_alpha_beta,1)
     
     for i=1:length(ind_temp)
         fid= subplot(size(val_alpha_beta,1),length(ind_temp),i+length(ind_temp)*(j-1));
         %         plot_several_sim(seq_scenarios(viable_traj(ind_temp(i),:),:));
         plot_action_several_sim(unique(seq_actions(viable_traj{j}(ind_temp(i),:),:),'row'),n_sim_tot,lbl_vk(j,i))
 
         if j==1
             xlabel('','FontSize',8)
             switch i
                 case 1
                     title({'No climatic stress';'(a)';''},'HorizontalAlignment', 'center')
                       yticklabels({'','      KCA_9','CCA_4 KCA_8','      KCA_7','      KCA_6','      KCA_5','CCA_3 KCA_4','      KCA_3','CCA_2 KCA_2','CCA_1 KCA_1',''})

                 case 2
                     title({'Climatic stress level 1';'(b)';''},'HorizontalAlignment', 'center')
                     yticklabels([]);
                 case 3
                     title({'Climatic stress level 2';'(c)';''},'HorizontalAlignment', 'center')
                     yticklabels([]);
             end
         else
             switch i
                 case 1
                     title({'(d)';''},'HorizontalAlignment', 'center')
                       yticklabels({'','      KCA_9','CCA_4 KCA_8','      KCA_7','      KCA_6','      KCA_5','CCA_3 KCA_4','      KCA_3','CCA_2 KCA_2','CCA_1 KCA_1',''})

                 case 2
                     title({'(e)';''},'HorizontalAlignment', 'center')
                     yticklabels([]);
                 case 3
                     title({'(f)';''},'HorizontalAlignment', 'center')
                     yticklabels([]);
             end
         end
     end
 end

 annotation('textbox', [0.06, 0.72, 0, 0], 'string', 'Periurban SES','HorizontalAlignment', 'center','VerticalAlignment','Bottom','FontSize',8,'Fontweight','bold')
annotation('textbox', [0.06, 0.22, 0, 0], 'string', 'Rural SES','HorizontalAlignment', 'center','VerticalAlignment','Bottom','FontSize',8,'Fontweight','bold')


f=figure(11);
f.Position = [414 205 746 442];
% lgd.Position = [0.2638 0.4599 0.4814 0.0650];

saveas(gcf,'viable_density_vk.fig')
saveas(gcf,'viable_density_vk.png')
saveas(gcf,'viable_density_vk.pdf')
saveas(gcf,'viable_density.eps')
% 1
% 
% 
%  
%  1
%  figure(444)
% %  load('all_viable_trajectories_nov.mat')
% for j=1:size(val_alpha_beta,1)
%     for i=1:length(ind_temp)
%         fid= subplot(size(val_alpha_beta,1),length(ind_temp),i+length(ind_temp)*(j-1));
%        
%         plot_several_sim(unique(seq_scenarios(viable_traj{j}(ind_temp(i),:),:),'row'),n_sim_tot)
%     
%          if j==1
%              xlabel('','FontSize',8)
%              switch i
%                  case 1
%                      title({'No climatic stress';'(a)'},'HorizontalAlignment', 'center')
%                  case 2
%                      title({'Climatic stress level 1';'(b)'},'HorizontalAlignment', 'center')
%                  case 3
%                      title({'Climatic stress level 2';'(c)'},'HorizontalAlignment', 'center')
%              end
%          else
%              switch i
%                  case 1
%                      title({'(d)'},'HorizontalAlignment', 'center')
%                  case 2
%                      title({'(e)'},'HorizontalAlignment', 'center')
%                  case 3
%                      title({'(f)'},'HorizontalAlignment', 'center')
%              end
%          end
%       
%         
%     end
% end
%  annotation('textbox', [0.06, 0.72, 0, 0], 'string', 'Periurban SES','HorizontalAlignment', 'center','VerticalAlignment','Bottom','FontSize',8,'Fontweight','bold')
% annotation('textbox', [0.06, 0.22, 0, 0], 'string', 'Rural SES','HorizontalAlignment', 'center','VerticalAlignment','Bottom','FontSize',8,'Fontweight','bold')
% 
% 
% f=figure(444);
% f.Position = [414 205 746 442];
% % lgd.Position = [0.2638 0.4599 0.4814 0.0650];
% 
% 
% saveas(gcf,'viable_scen_density.png')
% saveas(gcf,'viable_scen__density.pdf')
% saveas(gcf,'viable_scen_density.fig')


%load('all_viable_trajectories_nov.mat')
% 
% figure(12)
% %% red/blue trajectories
% for j=1:size(val_alpha_beta,1)
%     for i=1:length(ind_temp)
%         fid= subplot(size(val_alpha_beta,1),length(ind_temp),i+length(ind_temp)*(j-1));
%        
%         plot_color_several_sim(unique(seq_scenarios(viable_traj{j}(ind_temp(i),:),:),'row'),unique(seq_scenarios(~viable_traj{j}(ind_temp(i),:),:),'row'),n_sim_tot)
%     
%         if j==1
%             xlabel('','FontSize',8)
%             switch i
%                 case 1
%                     title({'No climatic stress';'(a)'},'HorizontalAlignment', 'center')
%                 case 2
%                     title({'Climatic stress level 1';'(b)'},'HorizontalAlignment', 'center')
%                 case 3
%                     title({'Climatic stress level 2';'(c)'},'HorizontalAlignment', 'center')
%             end
%         else
%             switch i
%                 case 1
%                     title({'(d)'},'HorizontalAlignment', 'center')
%                 case 2
%                     title({'(e)'},'HorizontalAlignment', 'center')
%                 case 3
%                     title({'(f)'},'HorizontalAlignment', 'center')
%             end
%         end
%       
%         
%     end
% end
% annotation('textbox', [0.06, 0.72, 0, 0], 'string', 'Periurban SES','HorizontalAlignment', 'center','VerticalAlignment','Bottom','FontSize',8,'Fontweight','bold')
% annotation('textbox', [0.06, 0.22, 0, 0], 'string', 'Rural SES','HorizontalAlignment', 'center','VerticalAlignment','Bottom','FontSize',8,'Fontweight','bold')
% 
% f=figure(12);
% f.Position = [414 205 746 442];
% f.Position = [414 205 746 442];
% 
% saveas(gcf,'bluered.png')
% saveas(gcf,'bluered.pdf')
% saveas(gcf,'bluered.fig')
% 

% 
% 
 1
% %% red/blue trajectories: too heavy
% figure(13)
% 
% for j=1:size(val_alpha_beta,1)
%     for i=1:length(ind_temp)
%         fid= subplot(size(val_alpha_beta,1),length(ind_temp),i+length(ind_temp)*(j-1));
%        
%         plot_color_action_several_sim(unique(seq_actions(viable_traj{j}(ind_temp(i),:),:),'row'),unique(seq_actions(~viable_traj{j}(ind_temp(i),:),:),'row'),n_sim_tot)
%     
%         if j==1
%             xlabel('','FontSize',8)
%             switch i
%                 case 1
%                     title({'No climatic stress';'(a)'},'HorizontalAlignment', 'center')
%                 case 2
%                     title({'Climatic stress level 1';'(b)'},'HorizontalAlignment', 'center')
%                 case 3
%                     title({'Climatic stress level 2';'(c)'},'HorizontalAlignment', 'center')
%             end
%         else
%             switch i
%                 case 1
%                     title({'(d)'},'HorizontalAlignment', 'center')
%                 case 2
%                     title({'(e)'},'HorizontalAlignment', 'center')
%                 case 3
%                     title({'(f)'},'HorizontalAlignment', 'center')
%             end
%         end
%       
%         
%     end
% end
% annotation('textbox', [0.06, 0.72, 0, 0], 'string', 'Periurban SES','HorizontalAlignment', 'center','VerticalAlignment','Bottom','FontSize',8,'Fontweight','bold')
% annotation('textbox', [0.06, 0.22, 0, 0], 'string', 'Rural SES','HorizontalAlignment', 'center','VerticalAlignment','Bottom','FontSize',8,'Fontweight','bold')
% 


4
% 
% f=figure(45);
% f.Position = [414 205 746 442];
% % lgd.Position = [0.2638 0.4599 0.4814 0.0650];
% saveas(gcf,'all_viable_trajectories_nov.png')
% saveas(gcf,'all_viable_trajectories_nov.pdf')
% saveas(gcf,'all_viable_trajectories_nov.eps')
% saveas(gcf,'all_viable_trajectories_nov.fig')
% 
% 1
% 
% %
% %
% % %% histogram
% % 
% n_serv = 7;
% n_sub =size(val_alpha_beta,1)*length(ind_temp);
% figure(698)
% 
% for j=1:size(val_alpha_beta,1)
% 
%     save_v=[];
%     % find viable trajectories
%     i=0;
%     for i_ext = ind_temp
%         i= i+1;
%         serv_ind = [1:7];
%         is_dis=[0 0 0 0 0 1 1];
%         %         alpha_lim = val_alpha_beta(j,~is_dis);
%         %         beta_lim = val_alpha_beta(j,is_dis);
% 
%         sim_services = ext_sim{i_ext}.sim_services(:,:,serv_ind);
% 
% 
%         %         min_services = (1-alpha_lim).*squeeze(sim_services(1,1,:))'.*(~is_dis)+(1+beta_lim).*squeeze(sim_services(1,1,:))'.*(is_dis);
%         min_services = (1-val_alpha_beta(j,:)).*squeeze(sim_services(1,1,:))'.*(~is_dis)+(1+val_alpha_beta(j,:)).*squeeze(sim_services(1,1,:))'.*(is_dis);
% 
%         for n=1:N
%             a=(squeeze(sim_services(n,:,:))>min_services).*(~is_dis) +  (squeeze(sim_services(n,:,:))<min_services).*(is_dis);
%             is_viable(n)=~any(any(a==0,2));
%         end
%         sum(is_viable)
%         sum(is_viable)/size(seq_scenarios,1)*100
% 
% %         viable_traj(i_ext,:)=is_viable;
% 
%         save_v = is_viable';
% 
%         fid= subplot(size(val_alpha_beta,1),length(ind_temp),i+length(ind_temp)*(j-1));
% 
% 
%         n_serv = 7;
%         a=squeeze(mean(sim_services,2));
%         b=a./min_services;
%         v=[];
%         for n = 1:n_serv
%             v{2*n-1} = b(:,n);
%             v{2*n}   = b(save_v==1,n);
%         end
% 
%          v_res{i_ext,j}  = v;
%         
%         hold on
%         r=plot([0 15],[1 1],'--','Linewidth',2,'Color',[1 0.5 0]);
%         r=plot([15 21],[1 1],'b--','Linewidth',2);
% 
%         violin(v,'x',[1 2 4 5 7 8 10 11 13 14 16 17 19 20],'facecolor',[1 1 0;0 1 0; 1 1 0;0 1 0;1 1 0;0 1 0;1 1 0;0 1 0;1 1 0;0 1 0;1 1 0;0 1 0;1 1 0;0 1 0;],'edgecolor','k')
%         xticks([1.5 4.5 7.5 10.5 13.5 16.5 19.5])
%         xticklabels({'All','Viable','All','Viable','All','Viable','All','Viable','All','Viable','All','Viable','All','Viable'})
% 
%         % lbls = ["Pollination:\newline  All Viable" "Fruits:\newline  All Viable"  "Biomass:\newline  All Viable" "Shadow:\newline  All Viable"   "Diversity:\newline  All Viable" "Cost:\newline  All Viable" "Risk:\newline  All Viable"  ];
%         lbls = ["Pollination " "Fruits "  "Biomass " "Shadow "   "Diversity " "Cost " "Risk "  ];
%         xticklabels(lbls);
%         a = get(gca,'XTickLabel');
%         set(gca,'XTickLabel',a,'fontsize',6)
% 
%         legend off
%         ylabel('ES level relative to ES_{min}')
%         axis([0 21 0 3])
%         
%         
%         
%     end
%  end
% 1
% %  save('res_violin_june.mat','v_res')
%  load('res_violin_june.mat')
% % 
% 
% for j=1:size(val_alpha_beta,1)
% 
%     for i_ext=1:3%ind_temp
%         fid= subplot(size(val_alpha_beta,1),length(ind_temp),i_ext+length(ind_temp)*(j-1));
%         
%      hold on
%         r=plot([0 15],[1 1],'--','Linewidth',2,'Color',[1 0.5 0]);
%         r=plot([15 21],[1 1],'b--','Linewidth',2);
% 
%         violin(v_res{ind_temp(i_ext),j},'x',[1 2 4 5 7 8 10 11 13 14 16 17 19 20],'facecolor',[1 1 0;0 1 0; 1 1 0;0 1 0;1 1 0;0 1 0;1 1 0;0 1 0;1 1 0;0 1 0;1 1 0;0 1 0;1 1 0;0 1 0;],'edgecolor','k')
%         xticks([1.5 4.5 7.5 10.5 13.5 16.5 19.5])
%         xticklabels({'All','Viable','All','Viable','All','Viable','All','Viable','All','Viable','All','Viable','All','Viable'})
% 
%         % lbls = ["Pollination:\newline  All Viable" "Fruits:\newline  All Viable"  "Biomass:\newline  All Viable" "Shadow:\newline  All Viable"   "Diversity:\newline  All Viable" "Cost:\newline  All Viable" "Risk:\newline  All Viable"  ];
%         lbls = ["Pollination " "Fruits "  "Biomass " "Shadow "   "Diversity " "Cost " "Risk "  ];
%         xticklabels(lbls);
%         a = get(gca,'XTickLabel');
%         set(gca,'XTickLabel',a,'fontsize',6)
% 
%         legend off
%          if i_ext==1
%         ylabel('ES level relative to ES_{min}')
%          end
%          
%         axis([0 21 0 3])
%         
%       if j==1
%             xlabel('','FontSize',8)
%             switch i
%                 case 1
%                     title({'No climatic stress';'(a)'},'HorizontalAlignment', 'center')
%                 case 2
%                     title({'Climatic stress level 1';'(b)'},'HorizontalAlignment', 'center')
%                 case 3
%                     title({'Climatic stress level 2';'(c)'},'HorizontalAlignment', 'center')
%             end
%         else
%             switch i
%                 case 1
%                     title({'(d)'},'HorizontalAlignment', 'center')
%                 case 2
%                     title({'(e)'},'HorizontalAlignment', 'center')
%                 case 3
%                     title({'(f)'},'HorizontalAlignment', 'center')
%             end
%         end
%         
%     end
% end
% annotation('textbox', [0.042, 0.72, 0, 0], 'string', 'Periurban SES','HorizontalAlignment', 'center','VerticalAlignment','Bottom','FontSize',8,'Fontweight','bold')
% annotation('textbox', [0.042, 0.22, 0, 0], 'string', 'Rural SES','HorizontalAlignment', 'center','VerticalAlignment','Bottom','FontSize',8,'Fontweight','bold')
% 
% f=figure(698);
% f.Position = [414 205 746 442];
% % lgd.Position = [0.2638 0.4599 0.4814 0.0650];
% 
% saveas(gcf,'violin_es_june.png')
% saveas(gcf,'violin_es_june.pdf')
% saveas(gcf,'violin_es_june.eps')
% saveas(gcf,'violin_es_june.fig')

% 
% 
% 
% 

%% best sum
figure(7880)
%
disp_n = 10;
 load('sorted_sum.mat')
% clear sorted_ind
% clear viable_ind
% %
% for j=1:size(val_alpha_beta,1)
%     % find viable trajectories
%     for i_ext = 1:length(ext)
%         serv_ind = [1:7];
%         is_dis=[0 0 0 0 0 1 1];
%         %         alpha_lim = val_alpha_beta(j,~is_dis);
%         %         beta_lim = val_alpha_beta(j,is_dis);
% 
%         sim_services = ext_sim{i_ext}.sim_services(:,:,serv_ind);
% 
% 
%         %         min_services = (1-alpha_lim).*squeeze(sim_services(1,1,:))'.*(~is_dis)+(1+beta_lim).*squeeze(sim_services(1,1,:))'.*(is_dis);
%         min_services = (1-val_alpha_beta(j,:)).*squeeze(sim_services(1,1,:))'.*(~is_dis)+(1+val_alpha_beta(j,:)).*squeeze(sim_services(1,1,:))'.*(is_dis);
% 
%         for n=1:N
%             a=(squeeze(sim_services(n,:,:))>min_services).*(~is_dis) +  (squeeze(sim_services(n,:,:))<min_services).*(is_dis);
%             sum_services(i_ext,n) = mean([(mean((squeeze(sim_services(n,:,~is_dis))-min_services(~is_dis)).^2)) (mean((-squeeze(sim_services(n,:,is_dis==1))+min_services(is_dis==1)).^2))]);
%             is_viable(n)=~any(any(a==0,2));
%         end
%         sum(is_viable)
%         sum(is_viable)/size(seq_scenarios,1)*100
%         
% 
% %         viable_traj{j}(i_ext,:)=is_viable;
% 
%         [a,viable_ind_tmp]=find(is_viable==1);
%         viable_ind{i_ext,j}  = viable_ind_tmp;
%         [b,tmp_ind]=sort(sum_services(i_ext,viable_ind{i_ext,j}),'descend');
%         sorted_ind{i_ext,j} = tmp_ind;
%     end
% % 
% % 
% % 
% %     for i=1:length(ind_temp)
% %         fid= subplot(size(val_alpha_beta,1),length(ind_temp),i+length(ind_temp)*(j-1));
% % 
% % 
% %         % plot
% %         %         plot_several_sim(seq_scenarios(viable_traj(ind_temp(i),:),:));
% % 
% %         %            plot_several_sim(unique(seq_scenarios(viable_traj(ind_temp(i),:),:),'row'),n_sim_tot)
% % %         plot_several_sim(seq_scenarios(viable_ind{ind_temp(i)}(sorted_ind{ind_temp(i)}(1:disp_n)),:),n_sim_tot)
% % color_es = [230 171 2; 231 41 138; 102 166 30; 27 158 119; 117 112 179; 217 95 2; 166 118 29]/255;
% %         plot_apm(seq_scenarios(viable_ind{ind_temp(i),j}(sorted_ind{ind_temp(i),j}(1:disp_n)),:),n_sim_tot,color_es)
% % 
% %     end
%  end
% % % %
% 
%   save('res_best_traj_aug.mat','seq_scenarios','viable_ind','ind_temp','sorted_ind','disp_n','n_sim_tot','color_es')
  load('./data/res_best_traj_aug.mat')
% 
% % 
disp_n = 7
disp_ratio = 0.10;
% figure(100)
% %% best sum
% % res_max_serv = seq_scenarios(viable_ind{ind_temp(i)}(sorted_ind{ind_temp(i)}(1:disp_n)),:)
% % load('res_max_serv.mat','seq_scenarios','viable_ind','ind_temp','sorted_ind','disp_n','n_sim_tot','color_es')
% for j=1:size(val_alpha_beta,1)
%     for i=1:length(ind_temp)
%         fid= subplot(size(val_alpha_beta,1),length(ind_temp),i+length(ind_temp)*(j-1));
%           
% %         plot_apm(seq_scenarios(viable_ind{ind_temp(i),j}(sorted_sum_ind{ind_temp(i),j}(1:disp_n)),:),n_sim_tot)    ;
%    disp_n =  ceil(length(viable_ind{ind_temp(i),j})*disp_ratio);
%          plot_apm(seq_scenarios(viable_ind{ind_temp(i),j}(sorted_sum_ind{ind_temp(i),j}(1:disp_n)),:),n_sim_tot)    ;
%      
%         if j==1
%             xlabel('','FontSize',8)
%             switch i
%                 case 1
%                     title({'No climatic stress';'(a)'},'HorizontalAlignment', 'center')
%                 case 2
%                     title({'Climatic stress level 1';'(b)'},'HorizontalAlignment', 'center')
%                 case 3
%                     title({'Climatic stress level 2';'(c)'},'HorizontalAlignment', 'center')
%             end
%         else
%             switch i
%                 case 1
%                     title({'(d)'},'HorizontalAlignment', 'center')
%                 case 2
%                     title({'(e)'},'HorizontalAlignment', 'center')
%                 case 3
%                     title({'(f)'},'HorizontalAlignment', 'center')
%             end
%         end
%       
%         
%     end
% end
% annotation('textbox', [0.06, 0.72, 0, 0], 'string', 'Periurban SES','HorizontalAlignment', 'center','VerticalAlignment','Bottom','FontSize',8,'Fontweight','bold')
% annotation('textbox', [0.06, 0.22, 0, 0], 'string', 'Rural SES','HorizontalAlignment', 'center','VerticalAlignment','Bottom','FontSize',8,'Fontweight','bold')
% 
% f=figure(100);
% f.Position = [414 205 746 442];
% lgd.Position = [0.2638 0.4599 0.4814 0.0650];
% 
% saveas(gcf,'best_sum_apm_nov.fig')
% saveas(gcf,'best_sum_apm_nov.png')
% saveas(gcf,'best_sum_apm_nov.pdf')
% saveas(gcf,'best_sum_apm_nov.eps')
2
% 
% 
% 

% 
figure(15)
for j=1:size(val_alpha_beta,1)
    for i=1:length(ind_temp)
        fid= subplot(size(val_alpha_beta,1),length(ind_temp),i+length(ind_temp)*(j-1));
          
        disp_n =  ceil(length(viable_ind{ind_temp(i),j})*disp_ratio);
        
        plot_action_apm(seq_actions(viable_ind{ind_temp(i),j}(sorted_sum_ind{ind_temp(i),j}(1:disp_n)),:),n_sim_tot)    ;
       
        
         if j==1
            xlabel('','FontSize',8)
            switch i
                case 1
                    title({'No climatic stress';'(a)'},'HorizontalAlignment', 'center')
                    yticklabels({'','D','C','B','A',''})
                    yticklabels({'','D.2','D.1','C.4','C.3','C.2','C.1','B.2','B.1','A.1',''})
                    yticklabels({'','      KCA_9','CCA_4 KCA_8','      KCA_7','      KCA_6','      KCA_5','CCA_3 KCA_4','      KCA_3','CCA_2 KCA_2','CCA_1 KCA_1',''})
            
                case 2
                    title({'Climatic stress level 1';'(b)'},'HorizontalAlignment', 'center')
                    yticklabels([]);
                case 3
                    title({'Climatic stress level 2';'(c)'},'HorizontalAlignment', 'center')
                    yticklabels([]);
            end
        else
            switch i
                case 1
                    title({'(d)'},'HorizontalAlignment', 'center')
                    yticklabels({'','D','C','B','A',''})
                    yticklabels({'','D.2','D.1','C.4','C.3','C.2','C.1','B.2','B.1','A.1',''})
                    yticklabels({'','      KCA_9','CCA_4 KCA_8','      KCA_7','      KCA_6','      KCA_5','CCA_3 KCA_4','      KCA_3','CCA_2 KCA_2','CCA_1 KCA_1',''})

                case 2
                    title({'(e)'},'HorizontalAlignment', 'center')
                    yticklabels([]);
                case 3
                    title({'(f)'},'HorizontalAlignment', 'center')
                    yticklabels([]);
            end
        end
      
        
    end
end
annotation('textbox', [0.06, 0.72, 0, 0], 'string', 'Periurban SES','HorizontalAlignment', 'center','VerticalAlignment','Bottom','FontSize',8,'Fontweight','bold')
annotation('textbox', [0.06, 0.22, 0, 0], 'string', 'Rural SES','HorizontalAlignment', 'center','VerticalAlignment','Bottom','FontSize',8,'Fontweight','bold')

f=figure(15);
f.Position = [414 205 746 442];
% lgd.Position = [0.2638 0.4599 0.4814 0.0650];

saveas(gcf,'best_sum_apm_action.png')
% saveas(gcf,'best_sum_apm_action.pdf')
% saveas(gcf,'best_sum_apm_action.eps')
saveas(gcf,'best_sum_apm_action.fig')


% 
% load('sorted_best.mat')
% 
% figure(8000)
% for j=1:size(val_alpha_beta,1)
%     % find viable trajectories
%     for i_ext = 1:length(ext)
%         serv_ind = [1:7];
%         is_dis=[0 0 0 0 0 1 1];
%         %         alpha_lim = val_alpha_beta(j,~is_dis);
%         %         beta_lim = val_alpha_beta(j,is_dis);
% 
%         sim_services = ext_sim{i_ext}.sim_services(:,:,serv_ind);
% 
% 
%         %         min_services = (1-alpha_lim).*squeeze(sim_services(1,1,:))'.*(~is_dis)+(1+beta_lim).*squeeze(sim_services(1,1,:))'.*(is_dis);
%         min_services = (1-val_alpha_beta(j,:)).*squeeze(sim_services(1,1,:))'.*(~is_dis)+(1+val_alpha_beta(j,:)).*squeeze(sim_services(1,1,:))'.*(is_dis);
% 
%         for n=1:N
%             a=(squeeze(sim_services(n,:,:))>min_services).*(~is_dis) +  (squeeze(sim_services(n,:,:))<min_services).*(is_dis);
%             %             sum_services(i_ext,n) = mean([(mean(squeeze(sim_services(n,:,~is_dis))-min_services(~is_dis))) (mean(-squeeze(sim_services(n,:,is_dis==1))+min_services(is_dis==1)))]);
% 
%             mean_each_service(i_ext,n,:) = [(mean(squeeze(sim_services(n,:,~is_dis))-min_services(~is_dis))) (mean(-squeeze(sim_services(n,:,is_dis==1))+min_services(is_dis==1)))];
% 
%             is_viable(n)=~any(any(a==0,2));
%         end
%         sum(is_viable)
%         sum(is_viable)/size(seq_scenarios,1)*100
% 
% %         viable_traj(i_ext,:)=is_viable;
%         [a,viable_ind_tmp]=find(is_viable==1);
%         viable_ind{i_ext,j}  = viable_ind_tmp;
%         for ii= 1:7
%             [b,sorted_ind]=sort(mean_each_service(i_ext,viable_ind{i_ext,j},ii),'descend');
%             sorted_best(i_ext,ii,j) = sorted_ind(1);
%         end
%     end
% 
% 
% 
%     for i=1:length(ind_temp)
%         fid= subplot(size(val_alpha_beta,1),length(ind_temp),i+length(ind_temp)*(j-1));
% 
% 
%         % plot
%         %         plot_several_sim(seq_scenarios(viable_traj(ind_temp(i),:),:));
% 
%         %            plot_several_sim(unique(seq_scenarios(viable_traj(ind_temp(i),:),:),'row'),n_sim_tot)
%         plot_several_sim(seq_scenarios(viable_ind{ind_temp(i),j}(sorted_best(ind_temp(i),:,j)),:),n_sim_tot)
% 
%     end
% end
% 
% annotation('textbox', [0.06, 0.72, 0, 0], 'string', 'Periurban SES','HorizontalAlignment', 'center','VerticalAlignment','Bottom','FontSize',8,'Fontweight','bold')
% annotation('textbox', [0.06, 0.22, 0, 0], 'string', 'Rural SES','HorizontalAlignment', 'center','VerticalAlignment','Bottom','FontSize',8,'Fontweight','bold')
% 
% f=figure(8000);
% f.Position = [414 205 746 442];
% lgd.Position = [0.2638 0.4599 0.4814 0.0650];
% saveas(gcf,'max_indiv_apm_august.png')
% saveas(gcf,'max_indiv_apm_august.pdf')
% % saveas(gcf,'max_indiv_apm_nov.eps')
% saveas(gcf,'max_indiv_apm_august.fig')
% % 
% % 
% 22
% % 
% % 
% % 
% % 
% % save('res_max_serv_nov.mat','seq_scenarios','viable_ind','ind_temp','sorted_best','disp_n','n_sim_tot','color_es')
% % load('res_max_serv_nov.mat')

%save('res_max_serv_aug.mat','seq_actions','seq_scenarios','viable_ind','ind_temp','sorted_best','n_sim_tot','color_es')
load('./data/res_max_serv_aug.mat')


f=figure(18);

for j=1:size(val_alpha_beta,1)
    for i=1:length(ind_temp)
        fid= subplot(size(val_alpha_beta,1),length(ind_temp),i+length(ind_temp)*(j-1));
        
        
        % plot
        %         plot_several_sim(seq_scenarios(viable_traj(ind_temp(i),:),:));
        
        %         color_es = [230 171 2; 231 41 138; 102 166 30; 27 158 119; 117 112 179; 217 95 2; 166 118 29]/255;
   
        %            plot_several_sim(unique(seq_scenarios(viable_traj(ind_temp(i),:),:),'row'),n_sim_tot)
        plot_apm(seq_scenarios(viable_ind{ind_temp(i),j}(sorted_best(ind_temp(i),:,j)),:),n_sim_tot,color_es)
              
       
        if j==1
            xlabel('','FontSize',8)
            switch i
                case 1
                    title({'No climatic stress';'(a)'},'HorizontalAlignment', 'center')
                case 2
                    title({'Climatic stress level 1';'(b)'},'HorizontalAlignment', 'center')
                case 3
                    title({'Climatic stress level 2';'(c)'},'HorizontalAlignment', 'center')
            end
        else
            switch i
                case 1
                    title({'(d)'},'HorizontalAlignment', 'center')
                case 2
                    title({'(e)'},'HorizontalAlignment', 'center')
                case 3
                    title({'(f)'},'HorizontalAlignment', 'center')
            end
        end
        
        if i==3 & j==2
            
              lbls = ["Ressource for Pollinators" "Fruit Production"  "Biomass Production" "Sunlight Protection"   "Landscape Aesthetics" "Cost of Maintenance" "Environmental Hazards"  ];
  
            legend(lbls)
            lgd = legend;
            lgd.NumColumns = 4;
            
        end
        
    end
end
annotation('textbox', [0.06, 0.72, 0, 0], 'string', 'Periurban SES','HorizontalAlignment', 'center','VerticalAlignment','Bottom','FontSize',8,'Fontweight','bold')
annotation('textbox', [0.06, 0.22, 0, 0], 'string', 'Rural SES','HorizontalAlignment', 'center','VerticalAlignment','Bottom','FontSize',8,'Fontweight','bold')

f=figure(18);
f.Position = [414 205 746 442];
lgd.Position = [0.2638 0.4599 0.4814 0.0650];
saveas(gcf,'max_indiv_apm_august.png')
saveas(gcf,'max_indiv_apm_august.pdf')
saveas(gcf,'max_indiv_apm_august.eps')
saveas(gcf,'max_indiv_apm_august.fig')
% % 
% 
% 
% 
% 
% 
f=figure(19);


for j=1:size(val_alpha_beta,1)
    for i=1:length(ind_temp)
        fid= subplot(size(val_alpha_beta,1),length(ind_temp),i+length(ind_temp)*(j-1));
        
        
        % plot
        %         plot_several_sim(seq_scenarios(viable_traj(ind_temp(i),:),:));
        
        %         color_es = [230 171 2; 231 41 138; 102 166 30; 27 158 119; 117 112 179; 217 95 2; 166 118 29]/255;
%         color_es =         [255 255 51; 152 78 163; 77 175 74; 55 126 184; 255 127 0;  228 26 28;  166 86 40]/255;
        
        %            plot_several_sim(unique(seq_scenarios(viable_traj(ind_temp(i),:),:),'row'),n_sim_tot)
        plot_action_apm(seq_actions(viable_ind{ind_temp(i),j}(sorted_best(ind_temp(i),:,j)),:),n_sim_tot,color_es)
       
       
        if j==1
            xlabel('','FontSize',8)
            switch i
                case 1
                    title({'No climatic stress';'(a)'},'HorizontalAlignment', 'center')
                    yticklabels({'','D','C','B','A',''})
                    yticklabels({'','D.2','D.1','C.4','C.3','C.2','C.1','B.2','B.1','A.1',''})
                    yticklabels({'','      KCA_9','CCA_4 KCA_8','      KCA_7','      KCA_6','      KCA_5','CCA_3 KCA_4','      KCA_3','CCA_2 KCA_2','CCA_1 KCA_1',''})
            
                case 2
                    title({'Climatic stress level 1';'(b)'},'HorizontalAlignment', 'center')
                    yticklabels([]);
                case 3
                    title({'Climatic stress level 2';'(c)'},'HorizontalAlignment', 'center')
                    yticklabels([]);
            end
        else
            switch i
                case 1
                    title({'(d)'},'HorizontalAlignment', 'center')
                    yticklabels({'','D','C','B','A',''})
                    yticklabels({'','D.2','D.1','C.4','C.3','C.2','C.1','B.2','B.1','A.1',''})
                    yticklabels({'','      KCA_9','CCA_4 KCA_8','      KCA_7','      KCA_6','      KCA_5','CCA_3 KCA_4','      KCA_3','CCA_2 KCA_2','CCA_1 KCA_1',''})

                case 2
                    title({'(e)'},'HorizontalAlignment', 'center')
                    yticklabels([]);
                case 3
                    title({'(f)'},'HorizontalAlignment', 'center')
                    yticklabels([]);
            end
        end
        
        if i==3 & j==2
            
              lbls = ["Ressource for Pollinators" "Fruit Production"  "Biomass Production" "Sunlight Protection"   "Landscape Aesthetics" "Cost of Maintenance" "Environmental Hazards"  ];
  
            legend(lbls)
            lgd = legend;
            lgd.NumColumns = 4;
            
        end
        
    end
end
annotation('textbox', [0.06, 0.72, 0, 0], 'string', 'Periurban SES','HorizontalAlignment', 'center','VerticalAlignment','Bottom','FontSize',8,'Fontweight','bold')
annotation('textbox', [0.06, 0.22, 0, 0], 'string', 'Rural SES','HorizontalAlignment', 'center','VerticalAlignment','Bottom','FontSize',8,'Fontweight','bold')

f=figure(19);
f.Position = [414 205 746 442];
lgd.Position = [0.2638 0.4599 0.4814 0.0650];
saveas(gcf,'max_indiv_apm_action.png')
saveas(gcf,'max_indiv_apm_action.pdf')
% saveas(gcf,'max_indiv_apm_action.eps')
saveas(gcf,'max_indiv_apm_action.fig')
% % 
% 
% 


lbls


% 
% f=figure(20);
% % load('sorted_best.mat')
% for j=1:4
%     for i=1:2
%         id_sub = subplot(4,2,(j-1)*2+i)
%         hold on 
% 
%         best_traj_for_each_es = viable_ind{ind_temp(2),1}(sorted_best(ind_temp(2),:,1));
%         serv = sim_services(best_traj_for_each_es,:,:);
%     
%         if (j-1)*2+i<8
%          tmp_serv =  squeeze(serv((j-1)*2+i,:,:));
%               % normalization
%          tmp_serv = (tmp_serv-min(tmp_serv))./(max(tmp_serv)-min(tmp_serv));
%        
%          if j==4 & i==1
%              for k=1:7
%                  plot(tmp_serv(:,k),'Linewidth',1,'Color',color_es(k,:))
%              end
%              plot(tmp_serv(:,7),'Linewidth',3,'Color',color_es(7,:))
%          else
%              for k=1:7
%                  if k ==  (j-1)*2+i
%                      
%                      plot(tmp_serv(:,k),'Linewidth',3,'Color',color_es(k,:))
%                  else
%                      plot(tmp_serv(:,k),'Linewidth',1,'Color',color_es(k,:))
%                  end
%              end
%          end
%         
%         
%         % plot
%         %         plot_several_sim(seq_scenarios(viable_traj(ind_temp(i),:),:));
%         
%         %         color_es = [230 171 2; 231 41 138; 102 166 30; 27 158 119; 117 112 179; 217 95 2; 166 118 29]/255;
% %         color_es =         [255 255 51; 152 78 163; 77 175 74; 55 126 184; 255 127 0;  228 26 28;  166 86 40]/255;
%         
% 
%        
%        switch j
%            case 1
%             xlabel('','FontSize',8)
%             switch i
%                 case 1
%                     title({lbls(1);'(a)'},'HorizontalAlignment', 'center')
%                 case 2
%                     title({lbls(2);'(b)'},'HorizontalAlignment', 'center')
%             end
%            case 2
%             switch i
%                 case 1
%                     title({lbls(3);'(c)'},'HorizontalAlignment', 'center')
%                 case 2
%                     title({lbls(4);'(d)'},'HorizontalAlignment', 'center')
%             end
%              case 3
%             switch i
%                 case 1
%                     title({lbls(5);'(e)'},'HorizontalAlignment', 'center')
%                 case 2
%                     title({lbls(6);'(f)'},'HorizontalAlignment', 'center')
%             end
%            case 4
%             switch i
%                 case 1
%                     title({lbls(7);'(g)'},'HorizontalAlignment', 'center')
%                 case 2
%                     title({'Best on average';'(h)'},'HorizontalAlignment', 'center')
%             end
%        end
%              xlabel('Years','FontSize',8) 
%               ylabel('ES level','FontSize',8)
%               box on
%               
%               xticks([0:5:30])
% xticklabels({'2020','2025','2030','2035','2040','2045','2050'}) 
%         end
% %         if i==4 & j==2
% %             delete((id_sub))
% %               lbls = ["Ressource for Pollinators" "Fruit Production"  "Biomass Production" "Sunlight Protection"   "Landscape Aesthetics" "Cost of Maintenance" "Environmental Hazards"  ];
% %   
% %             legend(lbls)
% %             lgd = legend;
% % %             lgd.NumColumns = 4;
% %             
% %         end
%         
%     end
% end
%   delete((id_sub))
%   subplot(4,2,7)
%   legend(lbls)
% 
% f=figure(20);
% f.Position = [414 205 1100 800];
% % lgd.Position = [0.2638 0.4599 0.4814 0.0650];
% saveas(gcf,'detail_es.png')
% saveas(gcf,'detail_es.pdf')
% % saveas(gcf,'max_indiv_apm_action.eps')
% saveas(gcf,'detail_es.fig')
% 

% 
% 
% 
% title_hedges = {'no_hedge', 'low_div_small', 'low_div_tall', 'high_div_small', 'high_div_tall'};
% 
% for kk=2:5
% 
% f=figure(200+kk);
% % load('sorted_best.mat')
% for j=1:4
%     for i=1:2
%         id_sub = subplot(4,2,(j-1)*2+i)
%         hold on 
% 
%         best_traj_for_each_es = viable_ind{ind_temp(2),1}(sorted_best(ind_temp(2),:,1));
%         serv = squeeze(sim_services_per_hedges(best_traj_for_each_es,:,:,kk));
%     
%         if (j-1)*2+i<8
%          tmp_serv =  squeeze(serv((j-1)*2+i,:,:));
%               % normalization
%          tmp_serv = (tmp_serv-min(tmp_serv))./(max(tmp_serv)-min(tmp_serv));
%        
%          if j==4 & i==1
%              for k=1:7
%                  plot(tmp_serv(:,k),'Linewidth',1,'Color',color_es(k,:))
%              end
%              plot(tmp_serv(:,7),'Linewidth',3,'Color',color_es(7,:))
%          else
%              for k=1:7
%                  if k ==  (j-1)*2+i
%                      
%                      plot(tmp_serv(:,k),'Linewidth',3,'Color',color_es(k,:))
%                  else
%                      plot(tmp_serv(:,k),'Linewidth',1,'Color',color_es(k,:))
%                  end
%              end
%          end
%         
%         
%         % plot
%         %         plot_several_sim(seq_scenarios(viable_traj(ind_temp(i),:),:));
%         
%         %         color_es = [230 171 2; 231 41 138; 102 166 30; 27 158 119; 117 112 179; 217 95 2; 166 118 29]/255;
% %         color_es =         [255 255 51; 152 78 163; 77 175 74; 55 126 184; 255 127 0;  228 26 28;  166 86 40]/255;
%         
% 
%        
%        switch j
%            case 1
%             xlabel('','FontSize',8)
%             switch i
%                 case 1
%                     title({lbls(1);'(a)'},'HorizontalAlignment', 'center')
%                 case 2
%                     title({lbls(2);'(b)'},'HorizontalAlignment', 'center')
%             end
%            case 2
%             switch i
%                 case 1
%                     title({lbls(3);'(c)'},'HorizontalAlignment', 'center')
%                 case 2
%                     title({lbls(4);'(d)'},'HorizontalAlignment', 'center')
%             end
%              case 3
%             switch i
%                 case 1
%                     title({lbls(5);'(e)'},'HorizontalAlignment', 'center')
%                 case 2
%                     title({lbls(6);'(f)'},'HorizontalAlignment', 'center')
%             end
%            case 4
%             switch i
%                 case 1
%                     title({lbls(7);'(g)'},'HorizontalAlignment', 'center')
%                 case 2
%                     title({'Best on average';'(h)'},'HorizontalAlignment', 'center')
%             end
%        end
%              xlabel('Years','FontSize',8) 
%               ylabel('ES level','FontSize',8)
%               box on
%               
%               xticks([0:5:30])
% xticklabels({'2020','2025','2030','2035','2040','2045','2050'}) 
%         end
% %         if i==4 & j==2
% %             delete((id_sub))
% %               lbls = ["Ressource for Pollinators" "Fruit Production"  "Biomass Production" "Sunlight Protection"   "Landscape Aesthetics" "Cost of Maintenance" "Environmental Hazards"  ];
% %   
% %             legend(lbls)
% %             lgd = legend;
% % %             lgd.NumColumns = 4;
% %             
% %         end
%         
%     end
% end
%   delete((id_sub))
%   subplot(4,2,7)
%   legend(lbls)
% 
% f=figure(200+kk);
% f.Position = [414 205 1100 800];
% pause
% % lgd.Position = [0.2638 0.4599 0.4814 0.0650];
% saveas(gcf,['detail_es_' title_hedges{kk} '.png'])
% saveas(gcf,['detail_es_' title_hedges{kk} '.pdf'])
% % saveas(gcf,'max_indiv_apm_action.eps')
% saveas(gcf,['detail_es_' title_hedges{kk} '.fig'])
% 
% end
% 


function plot_several_sim(seq_scenarios,n_sim_tot)
% figure(fid)
hold on
init_year = 2020;% sim_cell.init_year;
T = 30;
scen_duration = [5 5 5 5];
scen_color = [255, 134,13; 152, 153, 83; 89, 131, 176; 107, 94, 155]/255;


    r = rectangle('Position',[init_year-1 -1.5 T+1 1.2]');
r.FaceColor = [1 1 1];
r.EdgeColor = 'none';

r = rectangle('Position',[init_year-1 -2.5 T+1 1]');
r.FaceColor = [180, 237, 244] / 255;
r.EdgeColor = 'none';

r = rectangle('Position',[init_year-1 -3.5 T+1 1]');
r.FaceColor = [237, 237, 244] / 255;
r.EdgeColor = 'none';

r = rectangle('Position',[init_year-1 -4.5 T+1 1]');
r.FaceColor = [180, 244, 180] / 255;
r.EdgeColor = 'none';
    

   rectangle('Position',[init_year-1 -4.5 T+1 -0.5+4.5])
   
for i=1:size(seq_scenarios,1)
    
    scenario_id = seq_scenarios(i,:);
    
    
    dx=0.2;
    cum_T = 0;
%     x_r = [];
%     y_r = [];
%     
%     if seq_scenarios(i,1)~=1
%         x_r = [init_year];
%         y_r = [-1 ];
%     end
%     
    
       x_r = [init_year-1];
    y_r = [-1];
    
    if seq_scenarios(i,1)~=1
        x_r = [x_r;init_year];
        y_r = [y_r;-1 ];
    end
    
    
    
    
    for j=1:length(seq_scenarios(i,:))
        
        Tmin = cum_T;
        Tmax =cum_T+scen_duration( seq_scenarios(i,j));
        
        %%r=rectangle('Position',[Tmin -rect_scen_id(i)-dx Tmax-Tmin 2*dx],'Curvature',0.8,'FaceColor',rect_color(rect_scen_id(i)+1,:),'EdgeColor','k','LineWidth',2);
        
        x_r = [x_r;  init_year+[Tmin ]];
        y_r = [ y_r;  -[ seq_scenarios(i,j) ]];
        
        %         r=line(init_year+[Tmin Tmax],-[ seq_scenarios(i,j)  seq_scenarios(i,j)],'Linewidth',4)
        %         r=rectangle('Position',[init_year+[Tmin] -seq_scenarios(i,j) Tmax-Tmin 2*dx],'Curvature',0,'FaceColor',scen_color(seq_scenarios(i,j),:),'EdgeColor',scen_color(seq_scenarios(i,j),:))
        
        %          r=rectangle('Position',[Tmin -seq_scenarios(i,j)-dx scen_duration(j) 2*dx],'Curvature',0.8,'FaceColor',scen_color(seq_scenarios(i,j),:));
        %         set( get(r, 'children'), 'linealpha', 0.9 )
        %         r.Color=[0,0,0,0.1]
        cum_T = cum_T +scen_duration( seq_scenarios(i,j));
        
        if cum_T >=T
            x_r = [x_r;  init_year+[Tmax ]];
            y_r = [ y_r;  -[ seq_scenarios(i,j) ]];
            
            break;
        else
            if j<length(seq_scenarios(i,:))
                
                %          r=line(init_year+[Tmax Tmax],-[ seq_scenarios(i,j)  seq_scenarios(i,j+1)],'Linewidth',4)
                
                
                x_r = [x_r;  init_year+[Tmax ]];
                
                
                
                y_r = [ y_r; -[ seq_scenarios(i,j) ]];
                
                
                %           r=rectangle('Position',[init_year+[Tmax] -max(-seq_scenarios(i,j),seq_scenarios(i,j+1))  2*dx abs(seq_scenarios(i,j+1)-seq_scenarios(i,j))],'Curvature',0,'FaceColor',scen_color(seq_scenarios(i,j),:),'EdgeColor',scen_color(seq_scenarios(i,j),:))
                %           set( get(r, 'children'), 'linealpha', 0.9  )
                %              r.Color=[0,0,0,0.1]
                
            else
                if j==length(seq_scenarios(i,:))
                    x_r = [x_r;  init_year+[Tmax ]];
                    
                    
                    y_r = [ y_r; -[ seq_scenarios(i,j+1) ]];
                end
            end
        end
        
    end
    % x_r
    r=line(x_r,y_r,'Linewidth',3);
    r.Color=[0,0,0,max(1/size(seq_scenarios,1),0.01)];
    
end
% % axis([init_year init_year+T-1 -4 1])
axis([init_year init_year+T -4.5 -0.5])
xlabel('Years','FontSize',8)
yticks(-5:0)
% yticklabels({'','Scenario D','Scenario C','Scenario B','Scenario A',''})
yticklabels({'','CCA_4','CCA_3','CCA_2','CCA_1',''})

a = get(gca,'YTickLabel');
set(gca,'YTickLabel',a,'fontsize',8)
a = get(gca,'XTickLabel');
set(gca,'XTickLabel',a,'fontsize',8)

box on
% yticklabels({'Scenario D','Scenario C','Scenario B','Scenario A'})

% T=text(2021,-0.4 ,[num2str(size(seq_scenarios,1),3) ' viable trajectories (',num2str(size(seq_scenarios,1)/n_sim_tot*100,3),'%)'],'FontSize',6)


% for i=1:size(seq_scenarios,1)
%
%     scenario_id = seq_scenarios(i,:);
%
%     rect_scen_id = scenario_id(diff([-1 scenario_id])~=0);
%     rect_length = diff([0 find(diff(scenario_id)) numel(scenario_id)]);
%     rect_year = cumsum([init_year rect_length]);
%
%
%     dx=0.2;
%     cum_T = 0;
% for j=1:length(rect_length)
%
%   Tmin = rect_year(j);
%   Tmax = rect_year(j+1);
%   [i, j]
%         %%r=rectangle('Position',[Tmin -rect_scen_id(i)-dx Tmax-Tmin 2*dx],'Curvature',0.8,'FaceColor',rect_color(rect_scen_id(i)+1,:),'EdgeColor','k','LineWidth',2);
%         r=rectangle('Position',[Tmin -rect_scen_id(j)-dx (Tmax-Tmin)*5 2*dx],'Curvature',0.8,'FaceColor',scen_color(rect_scen_id(j),:));
% %          r=rectangle('Position',[Tmin -seq_scenarios(i,j)-dx scen_duration(j) 2*dx],'Curvature',0.8,'FaceColor',scen_color(seq_scenarios(i,j),:));
%         set( get(r, 'children'), 'facealpha', 0.1 )
%
%
%     end
%
% end
% axis([init_year init_year+T-1 -4 1])
% xlabel('Years')
% yticklabels({'','Scenario D','Scenario C','Scenario B','Scenario A',''})

end


function plot_action_several_sim(seq_actions,n_sim_tot,lbl_vk)
% figure(fid)
hold on
init_year = 2020;% sim_cell.init_year;
T = 30;
action_duration = [5 5 5 5 5 5 5 20 20];
action_duration = [5 5 5 5 5 5 5 5 5];
scen_color = [255, 134,13; 152, 153, 83; 89, 131, 176; 107, 94, 155]/255;


r = rectangle('Position',[init_year-1 -1.4 T+1 2]');
r.FaceColor = [1 1 1];
r.EdgeColor = 'none';

r = rectangle('Position',[init_year-1 -3.4 T+1 2]');
r.FaceColor = [180, 237, 244] / 255;
r.EdgeColor = 'none';

r = rectangle('Position',[init_year-1 -7.4 T+1 4]');
r.FaceColor = [237, 237, 244] / 255;
r.EdgeColor = 'none';

r = rectangle('Position',[init_year-1 -9.6 T+1 2.2]');
r.FaceColor = [180, 244, 180] / 255;
r.EdgeColor = 'none';


   rectangle('Position',[init_year-1 -9.5 T+1 9])
%  plot([init_year init_year+T],[-1.5 -1.5],'k--')
%  plot([init_year init_year+T],[-3.5 -3.5],'k--')
%  plot([init_year init_year+T],[-7.5 -7.5],'k--')
for i=1:size(seq_actions,1)
    
    scenario_id = seq_actions(i,:);   
    dx=0.2;
    cum_T = 0;
%     x_r = [];
%     y_r = [];
%     
%     if seq_actions(i,1)~=1
%         x_r = [init_year];
%         y_r = [-seq_actions(i,1) ];
%     end
    
        
    x_r = [init_year-1];
    y_r = [-1];
    
    if seq_actions(i,1)~=1
        x_r = [x_r;init_year];
        y_r = [y_r;-1 ];
    end
    
    

    
    
    
    
    
    for j=1:length(seq_actions(i,:))
        
        Tmin = cum_T;
        Tmax =cum_T+action_duration( seq_actions(i,j));
           
        x_r = [x_r;  init_year+[Tmin ]];
        y_r = [ y_r;  -[ seq_actions(i,j) ]];

        cum_T = cum_T +action_duration( seq_actions(i,j));
        
        if cum_T >=T
            x_r = [x_r;  init_year+[Tmax ]];
            y_r = [ y_r;  -[ seq_actions(i,j) ]];            
            break;
        else
            if j<length(seq_actions(i,:))
                x_r = [x_r;  init_year+[Tmax ]];                
                y_r = [ y_r; -[ seq_actions(i,j) ]];
            else
                if j==length(seq_actions(i,:))
                    x_r = [x_r;  init_year+[Tmax ]];                      
                    y_r = [ y_r; -[ seq_actions(i,j+1) ]];
                end
            end
        end
        
    end
    % x_r
    r=line(x_r,y_r,'Linewidth',3);
    r.Color=[0,0,0,max(1/size(seq_actions,1),0.01)];
    
end
% % axis([init_year init_year+T-1 -4 1])
axis([init_year-1 init_year+T -9.5 -0.5])
xlabel('Years','FontSize',8)
yticks(-10:0)
% yticklabels({'','Scenario D','Scenario C','Scenario B','Scenario A',''})
% yticklabels({'','D','C','B','A',''})
% yticklabels({'','D.2','D.1','C.4','C.3','C.2','C.1','B.2','B.1','A.1',''})
% yticklabels({'','      KCA_9','CCA_4 KCA_8','      KCA_7','      KCA_6','      KCA_5','CCA_3 KCA_4','      KCA_3','CCA_2 KCA_2','CCA_1 KCA_1',''})


a = get(gca,'YTickLabel');
set(gca,'YTickLabel',a,'fontsize',8)
a = get(gca,'XTickLabel');
set(gca,'XTickLabel',a,'fontsize',8)

box on
% yticklabels({'Scenario D','Scenario C','Scenario B','Scenario A'})

if isempty(lbl_vk)
T=text(2021,-0 ,[num2str(size(seq_actions,1),3) ' viable trajectories (',num2str(size(seq_actions,1)/n_sim_tot*100,3),'%)'],'FontSize',8)
else
T=text(2021,-0 ,[ '% of viable trajectories =',num2str(lbl_vk,3),''],'FontSize',8)
end

end


 
    

function plot_color_several_sim(seq_scenarios,seq_scenarios_2,n_sim_tot)
% figure(fid)
hold on
init_year = 2020;% sim_cell.init_year;
T = 30;
scen_duration = [5 5 5 5];
scen_color = [255, 134,13; 152, 153, 83; 89, 131, 176; 107, 94, 155]/255;

   rectangle('Position',[init_year-1 -9.5 T+1 -0.5+9.5])
tot_size = size(seq_scenarios,1)+size(seq_scenarios_2,1);
for i=1:size(seq_scenarios,1)
    
    scenario_id = seq_scenarios(i,:);
    
    dx=0.2;
    cum_T = 0;
%     x_r = [];
%     y_r = [];
%     
%     if seq_scenarios(i,1)~=1
%         x_r = [init_year];
%         y_r = [-seq_scenarios(i,1)];
%     end
    
    x_r = [init_year-1];
    y_r = [-1];
    
    if seq_scenarios(i,1)~=1
        x_r = [x_r;init_year];
        y_r = [y_r;-seq_scenarios(i,1) ];
    end
    
    for j=1:length(seq_scenarios(i,:))
        
        Tmin = cum_T;
        Tmax =cum_T+scen_duration( seq_scenarios(i,j));
 
        x_r = [x_r;  init_year+[Tmin ]];
        y_r = [ y_r;  -[ seq_scenarios(i,j) ]];

        cum_T = cum_T +scen_duration( seq_scenarios(i,j));
        
        if cum_T >=T
            x_r = [x_r;  init_year+[Tmax ]];
            y_r = [ y_r;  -[ seq_scenarios(i,j) ]];
            
            break;
        else
            if j<length(seq_scenarios(i,:))
                x_r = [x_r;  init_year+[Tmax ]]; 
                y_r = [ y_r; -[ seq_scenarios(i,j) ]];
 
            else
                if j==length(seq_scenarios(i,:))
                    x_r = [x_r;  init_year+[Tmax ]];                    
                    y_r = [ y_r; -[ seq_scenarios(i,j+1) ]];
                end
            end
        end
        
    end
    % x_r
    r=line(x_r,y_r,'Linewidth',6);
    r.Color=[0,0,1,max(1/size(seq_scenarios,1),0.05)];
   %  r.Color=[0,0,1,1/tot_size];
end


for i=1:size(seq_scenarios_2,1)
    
    scenario_id = seq_scenarios_2(i,:);
   
    dx=0.2;
    cum_T = 0;
%     x_r = [];
%     y_r = [];
%     
%     if seq_scenarios_2(i,1)~=1
%         x_r = [init_year];
%         y_r = [-seq_scenarios_2(i,1) ];
%     end
%     
    x_r = [init_year-1];
    y_r = [-1];
    
    if seq_scenarios_2(i,1)~=1
        x_r = [x_r;init_year];
        y_r = [y_r;-seq_scenarios_2(i,1) ];
    end
    
    for j=1:length(seq_scenarios_2(i,:))
        
        Tmin = cum_T;
        Tmax =cum_T+scen_duration( seq_scenarios_2(i,j));
 
        x_r = [x_r;  init_year+[Tmin ]];
        y_r = [ y_r;  -[ seq_scenarios_2(i,j) ]];

        cum_T = cum_T +scen_duration( seq_scenarios_2(i,j));
        
        if cum_T >=T
            x_r = [x_r;  init_year+[Tmax ]];
            y_r = [ y_r;  -[ seq_scenarios_2(i,j) ]];
            
            break;
        else
            if j<length(seq_scenarios_2(i,:))
                x_r = [x_r;  init_year+[Tmax ]]; 
                y_r = [ y_r; -[ seq_scenarios_2(i,j) ]];
 
            else
                if j==length(seq_scenarios_2(i,:))
                    x_r = [x_r;  init_year+[Tmax ]];                    
                    y_r = [ y_r; -[ seq_scenarios_2(i,j+1) ]];
                end
            end
        end
        
    end
    % x_r
    r=line(x_r,y_r,'Linewidth',3);
   r.Color=[0.5,0,0,max(1/size(seq_scenarios_2,1),0.01)];
     % r.Color=[1,0,0,1/tot_size];  
end
% % axis([init_year init_year+T-1 -4 1])
axis([init_year-1 init_year+T -4.5 -0.5])
xlabel('Years','FontSize',8)
yticks(-5:0)
% yticklabels({'','Scenario D','Scenario C','Scenario B','Scenario A',''})
yticklabels({'','D','C','B','A',''})

a = get(gca,'YTickLabel');
set(gca,'YTickLabel',a,'fontsize',8)
a = get(gca,'XTickLabel');
set(gca,'XTickLabel',a,'fontsize',8)

box on


%T=text(2021,-0. ,[num2str(size(seq_scenarios,1),3) ' viable trajectories (',num2str(size(seq_scenarios,1)/n_sim_tot*100,3),'%)'],'FontSize',8)


end


function plot_color_action_several_sim(seq_actions,seq_actions_2,n_sim_tot)
% figure(fid)
hold on
init_year = 2020;% sim_cell.init_year;
T = 30;
action_duration = [5 5 5 5 5 5 5 20 20];
action_duration = [5 5 5 5 5 5 5 5 5];
scen_color = [255, 134,13; 152, 153, 83; 89, 131, 176; 107, 94, 155]/255;


   

r = rectangle('Position',[init_year-1 -1.5 T+1 2]')
r.FaceColor = [1 1 1];
r.EdgeColor = 'none';

r = rectangle('Position',[init_year-1 -3.5 T+1 2.2]')
r.FaceColor = [180, 237, 244] / 255;
r.EdgeColor = 'none';

r = rectangle('Position',[init_year-1 -7.2 T+1 4]')
r.FaceColor = [237, 237, 244] / 255;
r.EdgeColor = 'none';

r = rectangle('Position',[init_year-1 -9.5 T+1 2.3]')
r.FaceColor = [180, 244, 180] / 255;
r.EdgeColor = 'none';

rectangle('Position',[init_year-1 -9.5 T+1 -0.5+dec(end)+9.5])
%  plot([init_year init_year+T],[-1.5 -1.5],'k--')
%  plot([init_year init_year+T],[-3.5 -3.5],'k--')
%  plot([init_year init_year+T],[-7.5 -7.5],'k--')
for i=1:size(seq_actions,1)
    
    scenario_id = seq_actions(i,:);
    
    dx=0.2;
    cum_T = 0;
%     x_r = [];
%     y_r = [];
%     
%     if seq_actions(i,1)~=1
%         x_r = [init_year];
%         y_r = [-seq_actions(i,1) ];
%     end
    
    
    x_r = [init_year-1];
    y_r = [-1];
    
    if seq_actions_2(i,1)~=1
        x_r = [x_r;init_year];
        y_r = [y_r;-seq_actions(i,1) ];
    end
    
    
    
    for j=1:length(seq_actions(i,:))
        
        Tmin = cum_T;
        Tmax =cum_T+action_duration( seq_actions(i,j));
 
        x_r = [x_r;  init_year+[Tmin ]];
        y_r = [ y_r;  -[ seq_actions(i,j) ]];

        cum_T = cum_T +action_duration( seq_actions(i,j));
        
        if cum_T >=T
            x_r = [x_r;  init_year+[Tmax ]];
            y_r = [ y_r;  -[ seq_actions(i,j) ]];
            
            break;
        else
            if j<length(seq_actions(i,:))
                x_r = [x_r;  init_year+[Tmax ]]; 
                y_r = [ y_r; -[ seq_actions(i,j) ]];
 
            else
                if j==length(seq_actions(i,:))
                    x_r = [x_r;  init_year+[Tmax ]];                    
                    y_r = [ y_r; -[ seq_actions(i,j+1) ]];
                end
            end
        end
        
    end
    % x_r
    r=line(x_r,y_r,'Linewidth',6);
    
    r.Color=[0,0,1,max(1/size(seq_actions,1),0.01)];
    
end


[a,~,c] = unique(X(:,1));
out = [a, accumarray(c,X(:,2))];


for i=1:size(seq_actions_2,1)
    
    scenario_id = seq_actions_2(i,:);
   
    dx=0.2;
    cum_T = 0;
      x_r = [init_year-1];
    y_r = [-1];
    
    if seq_actions_2(i,1)~=1
        x_r = [x_r;init_year];
        y_r = [y_r;-1 ];
    end
    
    
   
    
    
    for j=1:length(seq_actions_2(i,:))
        
        Tmin = cum_T;
        Tmax =cum_T+action_duration( seq_actions_2(i,j));
 
        x_r = [x_r;  init_year+[Tmin ]];
        y_r = [ y_r;  -[ seq_actions_2(i,j) ]];

        cum_T = cum_T +action_duration( seq_actions_2(i,j));
        
        if cum_T >=T
            x_r = [x_r;  init_year+[Tmax ]];
            y_r = [ y_r;  -[ seq_actions_2(i,j) ]];
            
            break;
        else
            if j<length(seq_actions_2(i,:))
                x_r = [x_r;  init_year+[Tmax ]]; 
                y_r = [ y_r; -[ seq_actions_2(i,j) ]];
 
            else
                if j==length(seq_actions_2(i,:))
                    x_r = [x_r;  init_year+[Tmax ]];                    
                    y_r = [ y_r; -[ seq_actions_2(i,j+1) ]];
                end
            end
        end
        
    end
    % x_r
    r=line(x_r,y_r,'Linewidth',3);
    r.Color=[0.5,0,0,max(1/size(seq_actions_2,1),0.005)];
    
end
% % axis([init_year init_year+T-1 -4 1])
axis([init_year-1 init_year+T -9.5  -0.5])
xlabel('Years','FontSize',8)
yticks(-10:0)
% yticklabels({'','Scenario D','Scenario C','Scenario B','Scenario A',''})
yticklabels({'','D','C','B','A',''})
yticklabels({'','D.2','D.1','C.4','C.3','C.2','C.1','B.2','B.1','A.1',''})
yticklabels({'','      KCA_9','CCA_4 KCA_8','      KCA_7','      KCA_6','      KCA_5','CCA_3 KCA_4','      KCA_3','CCA_2 KCA_2','CCA_1 KCA_1',''})


a = get(gca,'YTickLabel');
set(gca,'YTickLabel',a,'fontsize',8)
a = get(gca,'XTickLabel');
set(gca,'XTickLabel',a,'fontsize',8)

box on


end


function plot_apm(seq_scenarios,n_sim_tot,color_serv)
% figure(fid)
hold on
init_year = 2020;% sim_cell.init_year;
T = 30;
scen_duration = [5 5 5 5];

DX = 10;
if nargin>2
    dec = [0:(length(color_serv)-1)]/DX;
else
    dec = zeros(size(seq_scenarios,1),1);
end


if nargin>2
    r = rectangle('Position',[init_year-1 -1.2 T+1 1.2]')
r.FaceColor = [1 1 1];
r.EdgeColor = 'none';

r = rectangle('Position',[init_year-1 -2.2 T+1 1]')
r.FaceColor = [180, 237, 244] / 255;
r.EdgeColor = 'none';

r = rectangle('Position',[init_year-1 -3.2 T+1 1]')
r.FaceColor = [237, 237, 244] / 255;
r.EdgeColor = 'none';

r = rectangle('Position',[init_year-1 -4.2 T+1 1]')
r.FaceColor = [180, 244, 180] / 255;
r.EdgeColor = 'none';
    
    
else
r = rectangle('Position',[init_year-1 -1.5 T+1 1]')
r.FaceColor = [1 1 1];
r.EdgeColor = 'none';

r = rectangle('Position',[init_year-1 -2.5 T+1 1]')
r.FaceColor = [180, 237, 244] / 255;
r.EdgeColor = 'none';

r = rectangle('Position',[init_year-1 -3.5 T+1 1]')
r.FaceColor = [237, 237, 244] / 255;
r.EdgeColor = 'none';

r = rectangle('Position',[init_year-1 -4.5 T+1 1]')
r.FaceColor = [180, 244, 180] / 255;
r.EdgeColor = 'none';
end


if nargin >2
%     axis([init_year init_year+T -4.5+7/(2*DX) -0.5+7/(2*DX)])
      rectangle('Position',[init_year-1 -4.5+7/(2*DX) T+1  4])
else
%    axis([init_year init_year+T -4.5 -0.5])
   rectangle('Position',[init_year-1 -4.5 T+1 4])
end


for i=1:size(seq_scenarios,1)
    
    scenario_id = seq_scenarios(i,:);
    
    
    dx=0.2;
    cum_T = 0;
    x_r = [init_year-1];
    y_r = [-1]+dec(i);
    
%     if seq_scenarios(i,1)~=1
%         x_r = [init_year]+dec(i)/20;
%         y_r = [-1 ]+dec(i);
%     end   
    
        if seq_scenarios(i,1)~=1
        x_r =  [x_r;[init_year]+dec(i)/20];
        y_r =[ y_r; [-1 ]+dec(i)];
    end
    
    
    for j=1:length(seq_scenarios(i,:))
        
        Tmin = cum_T;
        Tmax =cum_T+scen_duration( seq_scenarios(i,j));
        
        %%r=rectangle('Position',[Tmin -rect_scen_id(i)-dx Tmax-Tmin 2*dx],'Curvature',0.8,'FaceColor',rect_color(rect_scen_id(i)+1,:),'EdgeColor','k','LineWidth',2);
        
        x_r = [x_r;  init_year+[Tmin ]+dec(i)];
        y_r = [ y_r;  -[ seq_scenarios(i,j) ]+dec(i)];
        
        %         r=line(init_year+[Tmin Tmax],-[ seq_scenarios(i,j)  seq_scenarios(i,j)],'Linewidth',4)
        %         r=rectangle('Position',[init_year+[Tmin] -seq_scenarios(i,j) Tmax-Tmin 2*dx],'Curvature',0,'FaceColor',scen_color(seq_scenarios(i,j),:),'EdgeColor',scen_color(seq_scenarios(i,j),:))
        
        %          r=rectangle('Position',[Tmin -seq_scenarios(i,j)-dx scen_duration(j) 2*dx],'Curvature',0.8,'FaceColor',scen_color(seq_scenarios(i,j),:));
        %         set( get(r, 'children'), 'linealpha', 0.9 )
        %         r.Color=[0,0,0,0.1]
        cum_T = cum_T +scen_duration( seq_scenarios(i,j));
        
        if cum_T >=T
            x_r = [x_r;  init_year+[Tmax ]+dec(i)];
            y_r = [ y_r;  -[ seq_scenarios(i,j) ]+dec(i)];
            
            break;
        else
            if j<length(seq_scenarios(i,:))
                
                %          r=line(init_year+[Tmax Tmax],-[ seq_scenarios(i,j)  seq_scenarios(i,j+1)],'Linewidth',4)
                
                
                x_r = [x_r;  init_year+[Tmax ]+dec(i)];
                
                
                
                y_r = [ y_r; -[ seq_scenarios(i,j) ]+dec(i)];
                
                
                %           r=rectangle('Position',[init_year+[Tmax] -max(-seq_scenarios(i,j),seq_scenarios(i,j+1))  2*dx abs(seq_scenarios(i,j+1)-seq_scenarios(i,j))],'Curvature',0,'FaceColor',scen_color(seq_scenarios(i,j),:),'EdgeColor',scen_color(seq_scenarios(i,j),:))
                %           set( get(r, 'children'), 'linealpha', 0.9  )
                %              r.Color=[0,0,0,0.1]
                
            else
                if j==length(seq_scenarios(i,:))
                    x_r = [x_r;  init_year+[Tmax ]+dec(i)];
                    
                    
                    y_r = [ y_r; -[ seq_scenarios(i,j+1) ]+dec(i)];
                end
            end
        end
        
    end
    % x_r
    if nargin >2
        r=line(x_r,y_r,'Linewidth',2);
        r.Color=     [color_serv(i,1),color_serv(i,2),color_serv(i,3),0.95];
    else
        r=line(x_r,y_r,'Linewidth',3);
        r.Color=[0 0 0];
        %     r.Color=     [0,0,0,max(1/size(seq_scenarios,1),0.01)];
    end
    
end
% % axis([init_year init_year+T-1 -4 1])
axis([init_year-1 init_year+T -4.5 -0.5])
xlabel('Years','FontSize',8)
yticks(-5:0)
if nargin >2
    yticks((-5+7/(2*DX)):1:(0+7/(2*DX)))
    axis([init_year-1 init_year+T -4.5+7/(2*DX) -0.5+7/(2*DX)])
else
    yticks(-5:0)
end
% yticklabels({'','Scenario D','Scenario C','Scenario B','Scenario A',''})
yticklabels({'','D','C','B','A',''})

a = get(gca,'YTickLabel');
set(gca,'YTickLabel',a,'fontsize',8)
a = get(gca,'XTickLabel');
set(gca,'XTickLabel',a,'fontsize',8)

box on
% yticklabels({'Scenario D','Scenario C','Scenario B','Scenario A'})

 %text(2021,-0. ,[num2str(size(seq_scenarios,1),3) ' viable trajectories (',num2str(size(seq_scenarios,1)/n_sim_tot*100,3),'%)'],'FontSize',8)


end


function plot_action_apm(seq_actions,n_sim_tot,color_serv)
% figure(fid)
hold on
init_year = 2020;% sim_cell.init_year;
T = 30;
action_duration = [5 5 5 5 5 5 5 20 20];
action_duration = [5 5 5 5 5 5 5 5 5];
DX = 10;
if nargin>2
    dec = [0:(length(color_serv)-1)]/DX;
else
    dec = zeros(size(seq_actions,1),1);
end


r = rectangle('Position',[init_year-1 -2.1+dec(end)/2 T+1 2]')
r.FaceColor = [1 1 1];
r.EdgeColor = 'none';

r = rectangle('Position',[init_year-1 -3.8+dec(end)/2 T+1 2.2]')
r.FaceColor = [180, 237, 244] / 255;
r.EdgeColor = 'none';

r = rectangle('Position',[init_year-1 -7.5+dec(end)/2 T+1 4]')
r.FaceColor = [237, 237, 244] / 255;
r.EdgeColor = 'none';

r = rectangle('Position',[init_year-1 -9.8+dec(end)/2 T+1 2.3]')
r.FaceColor = [180, 244, 180] / 255;
r.EdgeColor = 'none';


   rectangle('Position',[init_year-1 -9.5 T+1 -0.5+dec(end)+9.5])
%  plot([init_year init_year+T],[-1.5 -1.5],'k--')
%  plot([init_year init_year+T],[-3.5 -3.5],'k--')
%  plot([init_year init_year+T],[-7.5 -7.5],'k--')
%  
for i=1:size(seq_actions,1)
    
    action_id = seq_actions(i,:);
    
    dx=0.2;
    cum_T = 0;
    x_r = [init_year-1];
    y_r = [-1]+dec(i);
    
%     if seq_actions(i,1)~=1
%         x_r = [init_year]+dec(i)/20;
%         y_r = [-seq_actions(i,1) ]+dec(i);
%     end
    
        if seq_actions(i,1)~=1
        x_r =  [x_r;[init_year]+dec(i)/20];
        y_r =[ y_r; [-1 ]+dec(i)];
    end
    
    
    
    for j=1:length(seq_actions(i,:))
        
        Tmin = cum_T;
        Tmax =cum_T+action_duration( seq_actions(i,j));
        
        %%r=rectangle('Position',[Tmin -rect_scen_id(i)-dx Tmax-Tmin 2*dx],'Curvature',0.8,'FaceColor',rect_color(rect_scen_id(i)+1,:),'EdgeColor','k','LineWidth',2);
        
        x_r = [x_r;  init_year+[Tmin ]+dec(i)];
        y_r = [ y_r;  -[ seq_actions(i,j) ]+dec(i)];
        
        %         r=line(init_year+[Tmin Tmax],-[ seq_actions(i,j)  seq_actions(i,j)],'Linewidth',4)
        %         r=rectangle('Position',[init_year+[Tmin] -seq_actions(i,j) Tmax-Tmin 2*dx],'Curvature',0,'FaceColor',scen_color(seq_actions(i,j),:),'EdgeColor',scen_color(seq_actions(i,j),:))
        
        %          r=rectangle('Position',[Tmin -seq_actions(i,j)-dx scen_duration(j) 2*dx],'Curvature',0.8,'FaceColor',scen_color(seq_actions(i,j),:));
        %         set( get(r, 'children'), 'linealpha', 0.9 )
        %         r.Color=[0,0,0,0.1]
        cum_T = cum_T +action_duration( seq_actions(i,j));
        
        if cum_T >=T
            x_r = [x_r;  init_year+[Tmax ]+dec(i)];
            y_r = [ y_r;  -[ seq_actions(i,j) ]+dec(i)];
            
            break;
        else
            if j<length(seq_actions(i,:))
      
                
                x_r = [x_r;  init_year+[Tmax ]+dec(i)];
                
                y_r = [ y_r; -[ seq_actions(i,j) ]+dec(i)];
                                
            else
                if j==length(seq_actions(i,:))
                    x_r = [x_r;  init_year+[Tmax ]+dec(i)];
                                        
                    y_r = [ y_r; -[ seq_actions(i,j+1) ]+dec(i)];
                end
            end
        end
        
    end
    % x_r
    if nargin >2
        r=line(x_r,y_r,'Linewidth',2);
        r.Color=     [color_serv(i,1),color_serv(i,2),color_serv(i,3),0.95];
    else
        r=line(x_r,y_r,'Linewidth',3);
        r.Color=[0 0 0];
        %     r.Color=     [0,0,0,max(1/size(seq_actions,1),0.01)];
    end
    
end


% % axis([init_year init_year+T-1 -4 1])
axis([init_year-1 init_year+T -9.5  -0.5+dec(end)])
xlabel('Years','FontSize',8)
yticks((-10+dec(end)/2):0)
% yticklabels({'','Scenario D','Scenario C','Scenario B','Scenario A',''})


a = get(gca,'YTickLabel');
set(gca,'YTickLabel',a,'fontsize',8)
a = get(gca,'XTickLabel');
set(gca,'XTickLabel',a,'fontsize',8)

box on
end
