# Supplementary material for: Integrating adaptation pathways and Ostrom’s framework for sustainable governance of social-ecological systems in a changing world
Source: PeerJ. 2025 Feb 24;13:e18938. doi: 10.7717/peerj.18938 (PMC11867035; doi:10.7717/peerj.18938)
Supplement: Supplemental Information 4 [file peerj-13-18938-s004.zip › PACSEN-main/script_violin.m]

% Figures violons
%
% Antoine Brias 2023


% load("august_data.mat")

% 'AxesLabels',{'Ressource for Pollinators','Fruit Production','Biomass Production','Sunlight Protection','Landscape Aesthetics','Cost of Maintenance (disservice)','Environmental Hazards (disservice)'}
lbls = ["Ressource for Pollinators" "Fruit Production"  "Biomass Production" "Sunlight Protection"   "Landscape Aesthetics" "Cost of Maintenance" "Environmental Hazards"  ];

short_lbls = ["Res. for Poll." "Fruit Prod."  "Biomass Prod." "Sunlight Prot."   "Aesthetics" "Cost of Maint." "Env. Hazards"  ];

val_alpha_beta=1-[0.95 0.95 0.5 0.5 0.95 0.9 0.8; 0.9 0.9 0.95 0.95 0.5 0.9 0.95];
[tf, index]=ismember(seq_actions, [1 1 1 1 1 1],'rows');
idx{1} = find(index);
[tf, index]=ismember(seq_actions, [2 2 2 2 2 2],'rows');
idx{2} = find(index);
[tf, index]=ismember(seq_actions, [3 3 3 3 3 3],'rows');
idx{3} = find(index);
[tf, index]=ismember(seq_actions, [4 4 4 4 4 4],'rows');
idx{4} = find(index);
[tf, index]=ismember(seq_actions, [5 5 5 5 5 5],'rows');
idx{5} = find(index);
[tf, index]=ismember(seq_actions, [6 6 6 6 6 6],'rows');
idx{6} = find(index);
[tf, index]=ismember(seq_actions, [7 7 7 7 7 7],'rows');
idx{7} = find(index);
[tf, index]=ismember(seq_actions, [8 8 8 8 8 8],'rows');
idx{8} = find(index);
[tf, index]=ismember(seq_actions, [9 9 9 9 9 9],'rows');
idx{9} = find(index);


%
%
% es_lvl1 =  mean(squeeze(sim_services(idx1,:,:)));
% es_lvl2 =  mean(squeeze(sim_services(idx2,:,:)));
% es_lvl3 =  mean(squeeze(sim_services(idx3,:,:)));
% es_lvl4 =  mean(squeeze(sim_services(idx4,:,:)));
% es_lvl5 =  mean(squeeze(sim_services(idx5,:,:)));
% es_lvl6 =  mean(squeeze(sim_services(idx6,:,:)));
% es_lvl7 =  mean(squeeze(sim_services(idx7,:,:)));
% es_lvl8 =  mean(squeeze(sim_services(idx8,:,:)));
% es_lvl9 =  mean(squeeze(sim_services(idx9,:,:)));
%
%
%
%
% es_lvls = [es_lvl1;es_lvl2;es_lvl3;es_lvl4;es_lvl5;es_lvl6;es_lvl7;es_lvl8;es_lvl9];
%
%  val_alpha_beta=1-[0.95 0.95 0.5 0.5 0.95 0.9 0.8; 0.9 0.9 0.95 0.95 0.5 0.9 0.95];
%  is_dis=[0 0 0 0 0 1 1]
%
%  j=1
% min_services=(1-val_alpha_beta(j,:)).*squeeze(sim_services(1,1,:))'.*(~is_dis)+(1+val_alpha_beta(j,:)).*squeeze(sim_services(1,1,:))'.*(is_dis);
%
%


%
% es_lvl1 =  max(squeeze(sim_services(idx1,:,:)));
% es_lvl2 =  max(squeeze(sim_services(idx2,:,:)));
% es_lvl3 =  max(squeeze(sim_services(idx3,:,:)));
% es_lvl4 =  max(squeeze(sim_services(idx4,:,:)));
% es_lvl5 =  max(squeeze(sim_services(idx5,:,:)));
% es_lvl6 =  max(squeeze(sim_services(idx6,:,:)));
% es_lvl7 =  max(squeeze(sim_services(idx7,:,:)));
% es_lvl8 =  max(squeeze(sim_services(idx8,:,:)));
% es_lvl9 =  max(squeeze(sim_services(idx9,:,:)));
% es_lvls = [es_lvl1;es_lvl2;es_lvl3;es_lvl4;es_lvl5;es_lvl6;es_lvl7;es_lvl8;es_lvl9];
%
%
% es_lvl1 =  min(squeeze(sim_services(idx1,:,:)));
% es_lvl2 =  min(squeeze(sim_services(idx2,:,:)));
% es_lvl3 =  min(squeeze(sim_services(idx3,:,:)));
% es_lvl4 =  max(squeeze(sim_services(idx4,:,:)));
% es_lvl5 =  min(squeeze(sim_services(idx5,:,:)));
% es_lvl6 =  min(squeeze(sim_services(idx6,:,:)));
% es_lvl7 =  min(squeeze(sim_services(idx7,:,:)));
% es_lvl8 =  min(squeeze(sim_services(idx8,:,:)));
% es_lvl9 =  min(squeeze(sim_services(idx9,:,:)));
% es_lvls = [es_lvl1;es_lvl2;es_lvl3;es_lvl4;es_lvl5;es_lvl6;es_lvl7;es_lvl8;es_lvl9];

% 
% 
%% global violin
% 
n_serv = 7;
n_sub =size(val_alpha_beta,1)*length(ind_temp);
figure(556)

for j=1:size(val_alpha_beta,1)

    save_v=[];
    % find viable trajectories
    i=0;
    for i_ext = ind_temp
        i= i+1;
        serv_ind = [1:7];
        is_dis=[0 0 0 0 0 1 1];
        %         alpha_lim = val_alpha_beta(j,~is_dis);
        %         beta_lim = val_alpha_beta(j,is_dis);

        sim_services = ext_sim{i_ext}.sim_services(:,:,serv_ind);


        %         min_services = (1-alpha_lim).*squeeze(sim_services(1,1,:))'.*(~is_dis)+(1+beta_lim).*squeeze(sim_services(1,1,:))'.*(is_dis);
        min_services = (1-val_alpha_beta(j,:)).*squeeze(sim_services(1,1,:))'.*(~is_dis)+(1+val_alpha_beta(j,:)).*squeeze(sim_services(1,1,:))'.*(is_dis);

        for n=1:N
            a=(squeeze(sim_services(n,:,:))>min_services).*(~is_dis) +  (squeeze(sim_services(n,:,:))<min_services).*(is_dis);
            is_viable(n)=~any(any(a==0,2));
        end
        sum(is_viable)
        sum(is_viable)/size(seq_scenarios,1)*100

%         viable_traj(i_ext,:)=is_viable;

        save_v = is_viable';

        fid= subplot(size(val_alpha_beta,1),length(ind_temp),i+length(ind_temp)*(j-1));


        n_serv = 7;
        a=squeeze(mean(sim_services,2));
        b=a./min_services-1;
        b(:,[6 7]) = -b(:,[6 7]);
        v=[];
        for n = 1:n_serv
            v{2*n-1} = b(:,n);
            v{2*n}   = b(save_v==1,n);
        end

         v_res{i_ext,j}  = v;
        
         
           hold on
            r=plot([0 21],[0 0],'-','Linewidth',2,'Color','b');
%             r=plot([10 14],[1 1],'b--','Linewidth',2);
        

        violin(v,'x',[1 2 4 5 7 8 10 11 13 14 16 17 19 20],'facecolor',[1 1 0;0 1 0; 1 1 0;0 1 0;1 1 0;0 1 0;1 1 0;0 1 0;1 1 0;0 1 0;1 1 0;0 1 0;1 1 0;0 1 0;],'edgecolor','k')
        xticks([1.5 4.5 7.5 10.5 13.5 16.5 19.5])
%         xticklabels({'All','Viable','All','Viable','All','Viable','All','Viable','All','Viable','All','Viable','All','Viable'})

        
               xticklabels(short_lbls);
            a = get(gca,'XTickLabel');
            set(gca,'XTickLabel',a,'fontsize',8)
            
            legend off
            ylabel('ES level relative to ES_{min}','fontsize',8)
          axis([0 21 -0.5 2.5])
        
         ax = gca;
            ax.XTickLabelRotation = 45;
            
            
           if j==1
            xlabel('','FontSize',8)
            switch i
                case 1
                    title({'No climatic stress';'(a)'},'HorizontalAlignment', 'center')
                case 2
                    title({'Climatic stress level 1';'(b)'},'HorizontalAlignment', 'center')
                case 3
                    title({'Climatic stress level 2';'(c)'},'HorizontalAlignment', 'center')
            end
        else
            switch i
                case 1
                    title({'(d)'},'HorizontalAlignment', 'center')
                case 2
                    title({'(e)'},'HorizontalAlignment', 'center')
                case 3
                    title({'(f)'},'HorizontalAlignment', 'center')
            end
        end
            
        end
    end
    annotation('textbox', [0.06, 0.72, 0, 0], 'string', 'Periurban SES','HorizontalAlignment', 'center','VerticalAlignment','Bottom','FontSize',8,'Fontweight','bold')
    annotation('textbox', [0.06, 0.22, 0, 0], 'string', 'Rural SES','HorizontalAlignment', 'center','VerticalAlignment','Bottom','FontSize',8,'Fontweight','bold')
    
    set(gcf, 'Position',  [-152 1081 1122 786])
    
%   
%    
%    title_plt =  ['global_violin'];
%     saveas(gcf,[title_plt '.png'])
%     saveas(gcf,[title_plt '.pdf'])
%     saveas(gcf,[title_plt '.eps'])
%     saveas(gcf,[title_plt '.fig'])
%     
% 1


% 
% 
% %% full scenario violins
% 
% ind_temp=[1 2 3]
% n_serv = 7;
% % n_sub =size(val_alpha_beta,1)*length(ind_temp);
% for ind_scen=1:9
%     close all
%     
%     figure(698)
%     %
%     for j=1:size(val_alpha_beta,1)
%         %
%         %     save_v=[];
%         %     % find viable trajectories
%         i=0;
%         for i_ext = ind_temp
%             i= i+1;
%             serv_ind = [1:7];
%             is_dis=[0 0 0 0 0 0 0];
%             %         alpha_lim = val_alpha_beta(j,~is_dis);
%             %         beta_lim = val_alpha_beta(j,is_dis);
%             
%             sim_services = ext_sim{i_ext}.sim_services(:,:,serv_ind);
%             
%             
%             %         min_services = (1-alpha_lim).*squeeze(sim_services(1,1,:))'.*(~is_dis)+(1+beta_lim).*squeeze(sim_services(1,1,:))'.*(is_dis);
%             min_services = (1-val_alpha_beta(j,:)).*squeeze(sim_services(1,1,:))'.*(~is_dis)+(1+val_alpha_beta(j,:)).*squeeze(sim_services(1,1,:))'.*(is_dis);
%             
%             
%             fid= subplot(size(val_alpha_beta,1),length(ind_temp),i+length(ind_temp)*(j-1));
%             
%             
%             n_serv = 7;
%             a=squeeze(sim_services(idx{ind_scen},:,:));
%             b=a./min_services-1;
%             b(:,[6 7]) = -b(:,[6 7]);
%             v=[];
%             for n = 1:n_serv
%                 v{n} = b(:,n);
%             end
%             
%             
%             
%             hold on
%             r=plot([0 14],[0 0],'-','Linewidth',2,'Color','b');
% %             r=plot([10 14],[1 1],'b--','Linewidth',2);
%             
%             violin(v,'x',[1 3 5 7 9 11 13],'edgecolor','k')
%             xticks([1 3 5 7 9 11 13])
%             %         xticklabels({'All','Viable','All','Viable','All','Viable','All','Viable','All','Viable','All','Viable','All','Viable'})
%             
%             % lbls = ["Pollination:\newline  All Viable" "Fruits:\newline  All Viable"  "Biomass:\newline  All Viable" "Shadow:\newline  All Viable"   "Diversity:\newline  All Viable" "Cost:\newline  All Viable" "Risk:\newline  All Viable"  ];
%             
%             xticklabels(short_lbls);
%             a = get(gca,'XTickLabel');
%             set(gca,'XTickLabel',a,'fontsize',8)
%             
%             legend off
%             ylabel('ES level relative to ES_{min}','fontsize',8)
%             
%             if (ind_scen==2 | ind_scen==5 |ind_scen==6 |ind_scen==8 )
%                 axis([0 14 -2 4])
%             else
%                 
%                 axis([0 14 -1.5 2])
%             end
%             
%             ax = gca;
%             ax.XTickLabelRotation = 45;
%             
%             
%            if j==1
%             xlabel('','FontSize',8)
%             switch i
%                 case 1
%                     title({'No climatic stress';'(a)'},'HorizontalAlignment', 'center')
%                 case 2
%                     title({'Climatic stress level 1';'(b)'},'HorizontalAlignment', 'center')
%                 case 3
%                     title({'Climatic stress level 2';'(c)'},'HorizontalAlignment', 'center')
%             end
%         else
%             switch i
%                 case 1
%                     title({'(d)'},'HorizontalAlignment', 'center')
%                 case 2
%                     title({'(e)'},'HorizontalAlignment', 'center')
%                 case 3
%                     title({'(f)'},'HorizontalAlignment', 'center')
%             end
%         end
%             
%         end
%     end
%     annotation('textbox', [0.06, 0.72, 0, 0], 'string', 'Periurban SES','HorizontalAlignment', 'center','VerticalAlignment','Bottom','FontSize',8,'Fontweight','bold')
%     annotation('textbox', [0.06, 0.22, 0, 0], 'string', 'Rural SES','HorizontalAlignment', 'center','VerticalAlignment','Bottom','FontSize',8,'Fontweight','bold')
%     
%     set(gcf, 'Position',  [-152 1081 1122 786])
%     
%     title_plt =  ['violin3_full_scen_' num2str(ind_scen)];
%     saveas(gcf,[title_plt '.png'])
%     saveas(gcf,[title_plt '.pdf'])
%     saveas(gcf,[title_plt '.eps'])
%     saveas(gcf,[title_plt '.fig'])
%     
%     
% end
% 
% 
% 
% 
% %%  pour chaqun des types de haies
% 
% % 
% n_serv = 7;
% n_sub =size(val_alpha_beta,1)*length(ind_temp);
% 
% 
% title_hedges = {'no_hedge', 'low_div_small', 'low_div_tall', 'high_div_small', 'high_div_tall'};
% for id_hedge = 2:5
%     
%      close all
%      figure(777)
% for j=1:size(val_alpha_beta,1)
% 
%     save_v=[];
%     % find viable trajectories
%     i=0;
%     for i_ext = ind_temp
%         i= i+1;
%         serv_ind = [1:7];
%         is_dis=[0 0 0 0 0 1 1];
%         %         alpha_lim = val_alpha_beta(j,~is_dis);
%         %         beta_lim = val_alpha_beta(j,is_dis);
%         
%         
%         %% calcul des trajectoires viables
%                sim_services = ext_sim{i_ext}.sim_services(:,:,serv_ind);
%         %         min_services = (1-alpha_lim).*squeeze(sim_services(1,1,:))'.*(~is_dis)+(1+beta_lim).*squeeze(sim_services(1,1,:))'.*(is_dis);
%         min_services = (1-val_alpha_beta(j,:)).*squeeze(sim_services(1,1,:))'.*(~is_dis)+(1+val_alpha_beta(j,:)).*squeeze(sim_services(1,1,:))'.*(is_dis);
% 
%         for n=1:N
%             a=(squeeze(sim_services(n,:,:))>min_services).*(~is_dis) +  (squeeze(sim_services(n,:,:))<min_services).*(is_dis);
%             is_viable(n)=~any(any(a==0,2));
%         end
%         
%         
%         
%         
%         
%         %% création des violones
%         sim_services = squeeze(ext_sim{i_ext}.sim_services_per_hedges(:,:,serv_ind,id_hedge));
% 
%         %         min_services = (1-alpha_lim).*squeeze(sim_services(1,1,:))'.*(~is_dis)+(1+beta_lim).*squeeze(sim_services(1,1,:))'.*(is_dis);
%         min_services = (1-val_alpha_beta(j,:)).*squeeze(sim_services(1,1,:))'.*(~is_dis)+(1+val_alpha_beta(j,:)).*squeeze(sim_services(1,1,:))'.*(is_dis);
% 
% %         viable_traj(i_ext,:)=is_viable;
%         save_v = is_viable';
% 
%         fid= subplot(size(val_alpha_beta,1),length(ind_temp),i+length(ind_temp)*(j-1));
% 
% 
%         n_serv = 7;
%         a=squeeze(mean(sim_services,2));
%         b=a./min_services-1;
%         b(:,[6 7]) = -b(:,[6 7]);
%         v=[];
%         for n = 1:n_serv
%             v{2*n-1} = b(:,n);
%             v{2*n}   = b(save_v==1,n);
%         end
% 
%          v_res{i_ext,j}  = v;
%         
%          
%            hold on
%             r=plot([0 21],[0 0],'-','Linewidth',2,'Color','b');
% %             r=plot([10 14],[1 1],'b--','Linewidth',2);
%         
% 
%         violin(v,'x',[1 2 4 5 7 8 10 11 13 14 16 17 19 20],'facecolor',[1 1 0;0 1 0; 1 1 0;0 1 0;1 1 0;0 1 0;1 1 0;0 1 0;1 1 0;0 1 0;1 1 0;0 1 0;1 1 0;0 1 0;],'edgecolor','k')
%         xticks([1.5 4.5 7.5 10.5 13.5 16.5 19.5])
% %         xticklabels({'All','Viable','All','Viable','All','Viable','All','Viable','All','Viable','All','Viable','All','Viable'})
% 
%         
%                xticklabels(short_lbls);
%             a = get(gca,'XTickLabel');
%             set(gca,'XTickLabel',a,'fontsize',8)
%             
%             legend off
%             ylabel('ES level relative to ES_{min}','fontsize',8)
%           axis([0 21 -0.5 2.5])
%         
%          ax = gca;
%             ax.XTickLabelRotation = 45;
%             
%             
%            if j==1
%             xlabel('','FontSize',8)
%             switch i
%                 case 1
%                     title({'No climatic stress';'(a)'},'HorizontalAlignment', 'center')
%                 case 2
%                     title({'Climatic stress level 1';'(b)'},'HorizontalAlignment', 'center')
%                 case 3
%                     title({'Climatic stress level 2';'(c)'},'HorizontalAlignment', 'center')
%             end
%         else
%             switch i
%                 case 1
%                     title({'(d)'},'HorizontalAlignment', 'center')
%                 case 2
%                     title({'(e)'},'HorizontalAlignment', 'center')
%                 case 3
%                     title({'(f)'},'HorizontalAlignment', 'center')
%             end
%         end
%             
%         end
%     end
%     annotation('textbox', [0.06, 0.72, 0, 0], 'string', 'Periurban SES','HorizontalAlignment', 'center','VerticalAlignment','Bottom','FontSize',8,'Fontweight','bold')
%     annotation('textbox', [0.06, 0.22, 0, 0], 'string', 'Rural SES','HorizontalAlignment', 'center','VerticalAlignment','Bottom','FontSize',8,'Fontweight','bold')
%     
%     set(gcf, 'Position',  [-152 1081 1122 786])
%     
%   
%    
%    title_plt =  ['violin_hedges_' title_hedges{id_hedge}];
%     saveas(gcf,[title_plt '.png'])
%     saveas(gcf,[title_plt '.pdf'])
%     saveas(gcf,[title_plt '.eps'])
%     saveas(gcf,[title_plt '.fig'])
%     
% end
% 2
% 
% 
% 
% 
% 
% 


%% Violons delta ( tall-small, et poor-diverse)


%%   tall-small

% 
n_serv = 7;
n_sub =size(val_alpha_beta,1)*length(ind_temp);


title_hedges = {'no_hedge', 'low_div_small', 'low_div_tall', 'high_div_small', 'high_div_tall'};

    
     close all
     figure(888)
for j=1:size(val_alpha_beta,1)

    save_v=[];
    % find viable trajectories
    i=0;
    for i_ext = ind_temp
        i= i+1;
        serv_ind = [1:7];
        is_dis=[0 0 0 0 0 1 1];
        %         alpha_lim = val_alpha_beta(j,~is_dis);
        %         beta_lim = val_alpha_beta(j,is_dis);
        
        
        %% calcul des trajectoires viables
               sim_services = ext_sim{i_ext}.sim_services(:,:,serv_ind);
        %         min_services = (1-alpha_lim).*squeeze(sim_services(1,1,:))'.*(~is_dis)+(1+beta_lim).*squeeze(sim_services(1,1,:))'.*(is_dis);
        min_services = (1-val_alpha_beta(j,:)).*squeeze(sim_services(1,1,:))'.*(~is_dis)+(1+val_alpha_beta(j,:)).*squeeze(sim_services(1,1,:))'.*(is_dis);

        for n=1:N
            a=(squeeze(sim_services(n,:,:))>min_services).*(~is_dis) +  (squeeze(sim_services(n,:,:))<min_services).*(is_dis);
            is_viable(n)=~any(any(a==0,2));
        end
        
        
        
        
        
        %% création des violones
        sim_services = squeeze(ext_sim{i_ext}.sim_services_per_hedges(:,:,serv_ind,id_hedge));

        sim_services_tall = squeeze(ext_sim{i_ext}.sim_services_per_hedges(:,:,serv_ind,3))+squeeze(ext_sim{i_ext}.sim_services_per_hedges(:,:,serv_ind,5));
        sim_services_short = squeeze(ext_sim{i_ext}.sim_services_per_hedges(:,:,serv_ind,2))+squeeze(ext_sim{i_ext}.sim_services_per_hedges(:,:,serv_ind,4));
        
        
         
               delta = sim_services_tall - sim_services_short;
%         delta_mean = squeeze(mean(delta,2))./squeeze(std(delta,0,2));
%          delta_mean = squeeze(mean(delta,2))./(std(delta,0,2));
         delta_mean = squeeze(mean(delta,2));     
         
%           delta_mean_norm = squeeze(mean(delta,2))./squeeze(std(delta,2));
         
        %         min_services = (1-alpha_lim).*squeeze(sim_services(1,1,:))'.*(~is_dis)+(1+beta_lim).*squeeze(sim_services(1,1,:))'.*(is_dis);
        min_services = (1-val_alpha_beta(j,:)).*squeeze(sim_services(1,1,:))'.*(~is_dis)+(1+val_alpha_beta(j,:)).*squeeze(sim_services(1,1,:))'.*(is_dis);

%         viable_traj(i_ext,:)=is_viable;
        save_v = is_viable';

        fid= subplot(size(val_alpha_beta,1),length(ind_temp),i+length(ind_temp)*(j-1));


        n_serv = 7;
        a=squeeze(mean(sim_services,2));
       % b=a./min_services-1;
       b = delta_mean;
       
        b(:,[6 7]) = -b(:,[6 7]);
        
        b = b./(max(max(b))-min(min(b)));
        
        v=[];
        for n = 1:n_serv
            v{2*n-1} = b(:,n);
            v{2*n}   = b(save_v==1,n);
        end

         v_res{i_ext,j}  = v;
        
         
           hold on
            r=plot([0 21],[0 0],'-','Linewidth',2,'Color','b');
%             r=plot([10 14],[1 1],'b--','Linewidth',2);
        

        violin(v,'x',[1 2 4 5 7 8 10 11 13 14 16 17 19 20],'facecolor',[1 1 0;0 1 0; 1 1 0;0 1 0;1 1 0;0 1 0;1 1 0;0 1 0;1 1 0;0 1 0;1 1 0;0 1 0;1 1 0;0 1 0;],'edgecolor','k')
        xticks([1.5 4.5 7.5 10.5 13.5 16.5 19.5])
%         xticklabels({'All','Viable','All','Viable','All','Viable','All','Viable','All','Viable','All','Viable','All','Viable'})

        
               xticklabels(short_lbls);
            a = get(gca,'XTickLabel');
            set(gca,'XTickLabel',a,'fontsize',8)
            
            legend off
            ylabel('\Delta ES between tall (+) and short(-) hedgerows','fontsize',8)
         % axis([0 21 -0.5 2.5])
        
         ax = gca;
            ax.XTickLabelRotation = 45;
            
            
           if j==1
            xlabel('','FontSize',8)
            switch i
                case 1
                    title({'No climatic stress';'(a)'},'HorizontalAlignment', 'center')
                case 2
                    title({'Climatic stress level 1';'(b)'},'HorizontalAlignment', 'center')
                case 3
                    title({'Climatic stress level 2';'(c)'},'HorizontalAlignment', 'center')
            end
        else
            switch i
                case 1
                    title({'(d)'},'HorizontalAlignment', 'center')
                case 2
                    title({'(e)'},'HorizontalAlignment', 'center')
                case 3
                    title({'(f)'},'HorizontalAlignment', 'center')
            end
        end
%             annotation('textbox', [0.05, 0.85, 0.1, 0.1], 'String', "TH",'Fontweight','bold')
%             annotation('textbox', [0.05, 0.05, 0.1, 0.1], 'String', "SH",'Fontweight','bold')
        end
    end
    annotation('textbox', [0.06, 0.72, 0, 0], 'string', 'Periurban SES','HorizontalAlignment', 'center','VerticalAlignment','Bottom','FontSize',8,'Fontweight','bold')
    annotation('textbox', [0.06, 0.22, 0, 0], 'string', 'Rural SES','HorizontalAlignment', 'center','VerticalAlignment','Bottom','FontSize',8,'Fontweight','bold')
    
    set(gcf, 'Position',  [-152 1081 1122 786])
    
  
   
   title_plt =  ['violin_delta_height'];
    saveas(gcf,[title_plt '.png'])
    saveas(gcf,[title_plt '.pdf'])
    saveas(gcf,[title_plt '.eps'])
    saveas(gcf,[title_plt '.fig'])
    

    
    
figure(1)


   for i_pop=1:2
for i_ext=1:length(ext)
   

f=subplot(2,length(ext),i_ext+(i_pop-1).*length(ext))
hold on
text(0.5,0.45,"TH",'Fontweight','bold')
text(0.5,-0.5,"SH",'Fontweight','bold')
hold off
%   annotation(f,'text', [0.25, 0.85, 0.1, 0.1], 'String', "TH",'HorizontalAlignment', 'center','VerticalAlignment','Bottom','FontSize',8,'Fontweight','bold')
%             annotation(f,'text', [0.15, 0.05, 0.1, 0.1], 'String', "SH",'HorizontalAlignment', 'center','VerticalAlignment','Bottom','FontSize',8,'Fontweight','bold')

      end
end
    
    

%% low high div

    
     close all
     figure(888)
for j=1:size(val_alpha_beta,1)

    save_v=[];
    % find viable trajectories
    i=0;
    for i_ext = ind_temp
        i= i+1;
        serv_ind = [1:7];
        is_dis=[0 0 0 0 0 1 1];
        %         alpha_lim = val_alpha_beta(j,~is_dis);
        %         beta_lim = val_alpha_beta(j,is_dis);
        
        
        %% calcul des trajectoires viables
               sim_services = ext_sim{i_ext}.sim_services(:,:,serv_ind);
        %         min_services = (1-alpha_lim).*squeeze(sim_services(1,1,:))'.*(~is_dis)+(1+beta_lim).*squeeze(sim_services(1,1,:))'.*(is_dis);
        min_services = (1-val_alpha_beta(j,:)).*squeeze(sim_services(1,1,:))'.*(~is_dis)+(1+val_alpha_beta(j,:)).*squeeze(sim_services(1,1,:))'.*(is_dis);

        for n=1:N
            a=(squeeze(sim_services(n,:,:))>min_services).*(~is_dis) +  (squeeze(sim_services(n,:,:))<min_services).*(is_dis);
            is_viable(n)=~any(any(a==0,2));
        end
        
        
        
        
        
        %% création des violones
        sim_services = squeeze(ext_sim{i_ext}.sim_services_per_hedges(:,:,serv_ind,id_hedge));

        sim_services_high = squeeze(ext_sim{i_ext}.sim_services_per_hedges(:,:,serv_ind,4))+squeeze(ext_sim{i_ext}.sim_services_per_hedges(:,:,serv_ind,5));
        sim_services_low = squeeze(ext_sim{i_ext}.sim_services_per_hedges(:,:,serv_ind,2))+squeeze(ext_sim{i_ext}.sim_services_per_hedges(:,:,serv_ind,3));
        
        delta = sim_services_high - sim_services_low;
%         delta_mean = squeeze(mean(delta,2))./squeeze(std(delta,0,2));
%          delta_mean = squeeze(mean(delta,2))./(std(delta,0,2));
          delta_mean = squeeze(mean(delta,2));     
%           delta_mean_norm = squeeze(mean(delta,2))./squeeze(std(delta,2));
         
        %         min_services = (1-alpha_lim).*squeeze(sim_services(1,1,:))'.*(~is_dis)+(1+beta_lim).*squeeze(sim_services(1,1,:))'.*(is_dis);
        min_services = (1-val_alpha_beta(j,:)).*squeeze(sim_services(1,1,:))'.*(~is_dis)+(1+val_alpha_beta(j,:)).*squeeze(sim_services(1,1,:))'.*(is_dis);

%         viable_traj(i_ext,:)=is_viable;
        save_v = is_viable';

        fid= subplot(size(val_alpha_beta,1),length(ind_temp),i+length(ind_temp)*(j-1));


        n_serv = 7;
        a=squeeze(mean(sim_services,2));
       % b=a./min_services-1;
       b = delta_mean;
       
        b(:,[6 7]) = -b(:,[6 7]);
        
                b = b./(max(max(b))-min(min(b)));
        v=[];
        for n = 1:n_serv
            v{2*n-1} = b(:,n);
            v{2*n}   = b(save_v==1,n);
        end

         v_res{i_ext,j}  = v;
        
         
           hold on
            r=plot([0 21],[0 0],'-','Linewidth',2,'Color','b');
%             r=plot([10 14],[1 1],'b--','Linewidth',2);
        

        violin(v,'x',[1 2 4 5 7 8 10 11 13 14 16 17 19 20],'facecolor',[1 1 0;0 1 0; 1 1 0;0 1 0;1 1 0;0 1 0;1 1 0;0 1 0;1 1 0;0 1 0;1 1 0;0 1 0;1 1 0;0 1 0;],'edgecolor','k')
        xticks([1.5 4.5 7.5 10.5 13.5 16.5 19.5])
%         xticklabels({'All','Viable','All','Viable','All','Viable','All','Viable','All','Viable','All','Viable','All','Viable'})

        
               xticklabels(short_lbls);
            a = get(gca,'XTickLabel');
            set(gca,'XTickLabel',a,'fontsize',8)
            
            legend off
            ylabel('ES level relative to ES_{min}','fontsize',8)
         % axis([0 21 -0.5 2.5])
          ylabel('\Delta ES between high-diversity(+) and poor(-) hedgerows','fontsize',8)
         ax = gca;
            ax.XTickLabelRotation = 45;
            
            
           if j==1
            xlabel('','FontSize',8)
            switch i
                case 1
                    title({'No climatic stress';'(a)'},'HorizontalAlignment', 'center')
                case 2
                    title({'Climatic stress level 1';'(b)'},'HorizontalAlignment', 'center')
                case 3
                    title({'Climatic stress level 2';'(c)'},'HorizontalAlignment', 'center')
            end
        else
            switch i
                case 1
                    title({'(d)'},'HorizontalAlignment', 'center')
                case 2
                    title({'(e)'},'HorizontalAlignment', 'center')
                case 3
                    title({'(f)'},'HorizontalAlignment', 'center')
            end
        end
            
        end
    end
    annotation('textbox', [0.06, 0.72, 0, 0], 'string', 'Periurban SES','HorizontalAlignment', 'center','VerticalAlignment','Bottom','FontSize',8,'Fontweight','bold')
    annotation('textbox', [0.06, 0.22, 0, 0], 'string', 'Rural SES','HorizontalAlignment', 'center','VerticalAlignment','Bottom','FontSize',8,'Fontweight','bold')
    
    set(gcf, 'Position',  [-152 1081 1122 786])
    
  
   
   title_plt =  ['violin_delta_diversity'];
    saveas(gcf,[title_plt '.png'])
    saveas(gcf,[title_plt '.pdf'])
    saveas(gcf,[title_plt '.eps'])
    saveas(gcf,[title_plt '.fig'])


    
    
    
    
    
   for i_pop=1:2
for i_ext=1:length(ext)
   

f=subplot(2,length(ext),i_ext+(i_pop-1).*length(ext))
hold on
text(0.5,0.5,"RH",'Fontweight','bold')
text(0.5,-0.45,"PH",'Fontweight','bold')
hold off
%   annotation(f,'text', [0.25, 0.85, 0.1, 0.1], 'String', "TH",'HorizontalAlignment', 'center','VerticalAlignment','Bottom','FontSize',8,'Fontweight','bold')
%             annotation(f,'text', [0.15, 0.05, 0.1, 0.1], 'String', "SH",'HorizontalAlignment', 'center','VerticalAlignment','Bottom','FontSize',8,'Fontweight','bold')

      end
end
    
    
    


% 
% 
% %% hedgerow dynamics
% 
% init_year = 2020;% sim_cell.init_year;
% T = 30;
% for ind_scen=1:9
%     close all
%     figure(444)
%     for i=1:3
%                        
%         subplot(1,3,i)
%         plot(init_year:init_year+T-1,squeeze(ext_sim{i}.sim_states(idx{ind_scen},:,2:end)),'linewidth',2)
% 
% %         axis([init_year init_year+T-1 0 15])
%         xlabel('Years','FontSize',10)
%         ylabel('Hedges level','FontSize',10)
%         
%        
%                 switch i
%                                    case 1
%                     title({'No climatic stress';'(a)'},'HorizontalAlignment', 'center')
%                 case 2
%                     title({'Climatic stress level 1';'(b)'},'HorizontalAlignment', 'center')
%                 case 3
%                     title({'Climatic stress level 2';'(c)'},'HorizontalAlignment', 'center')
%                 end
%                legend('Small low-div. hedges','Small div. hedges','Tall low-div. hedges','Tall div. hedges','Location','SouthOutside')
%             lgd = legend;
%             lgd.NumColumns = 4;
%             if (i==1 | i==2)
%                 set(lgd,'visible','off')
%             end
%     end
%    set(gcf, 'Position',   [-152 1081 1325 523])
%    title_plt =  ['dyn_hedges2_full_scen_' num2str(ind_scen)];
%     saveas(gcf,[title_plt '.png'])
%     saveas(gcf,[title_plt '.pdf'])
%     saveas(gcf,[title_plt '.eps'])
%     saveas(gcf,[title_plt '.fig'])
% end
% % % axis([init_year init_year+T-1 -4 1])
% 
% 
%             
%            %Shrink current axis's height by 10% on the bottom
% 
% 
%            
% box on
