# Supplementary material for: Integrating adaptation pathways and Ostrom’s framework for sustainable governance of social-ecological systems in a changing world
Source: PeerJ. 2025 Feb 24;13:e18938. doi: 10.7717/peerj.18938 (PMC11867035; doi:10.7717/peerj.18938)
Supplement: Supplemental Information 4 [file peerj-13-18938-s004.zip › PACSEN-main/script_vk_plus_traj.m]

% Visualisation de résultats après calcul du noyau de viabilité
% Antoine Brias 2023
close all


%save: ipop 2, i_ext 3, se 1,6, traj 7

% load('res_best_traj_nov.mat')
i_pop = 2
i_ext =3

j=i_pop
i=i_ext

scen_color = [255, 134,13; 152, 153, 83; 89, 131, 176; 107, 94, 155]/255;

name_serv = (["Pollination " "Fruits "  "Biomass " "Shadow "   "Diversity " "Cost " "Risk "  ]);


 ind_serv_x =1;
 ind_serv_y = 6;

ind_sorted_traj = 7;

ind_traj = viable_ind{ind_temp(i),j}(sorted_ind{ind_temp(i),j}(ind_sorted_traj));


traj_services = squeeze(ext_sim{i_ext}.sim_services(ind_traj,:,:));
traj_states = squeeze(ext_sim{i_ext}.sim_states(ind_traj,:,:));

min_services = (1-val_alpha_beta(i_pop,:)).*init_services.*(~is_dis)+(1+val_alpha_beta(i_pop,:)).*init_services.*(is_dis);

f=figure(333)
   
        subplot(1,2,1)
hold on
plot(traj_services(1,ind_serv_x),traj_services(1,ind_serv_y),'b.','MarkerSize', 20)
% plot(traj_services(:,ind_serv_x),traj_services(:,ind_serv_y),'r:')

if ind_serv_x <=5
      xmin = min_services(ind_serv_x);
    xmax = max(max( squeeze(ext_sim{i_ext}.sim_services(:,:,ind_serv_x))));
 
else
       xmin = 0;
    xmax = min_services(ind_serv_x);
end

if ind_serv_y <=5
  ymin = min_services(ind_serv_y);
    ymax = max(max( squeeze(ext_sim{i_ext}.sim_services(:,:,ind_serv_y))));
else
       ymin = 0;
    ymax = min_services(ind_serv_y);
     
end

 x_domain = [xmin xmax  xmax xmin xmin];
 y_domain = [ymin ymin ymax ymax ymin];
 plot(x_domain,y_domain,'k',"linewidth",2)


    
    current_state = init_state;
actions_duration = cumsum(T_i(seq_scenarios(n,:)));

line_traj = {};line_traj_scen=[];
line_traj{1}=traj_services(1,:);
line_traj_scen(1) = seq_scenarios(ind_traj,1)
current_line = 1;
last_scen=[];

    for t=2:T
     %% current control
%     [~, ind_control] =  min(((cumsum(seq_scenarios(n,:)*5)-t)>0).*(cumsum(seq_scenarios(n,:)*5)-t)+(((cumsum(seq_scenarios(n,:)*5)-t)<0).*1000));
   [~, ind_control] =  min(((actions_duration-t)>0).*(actions_duration-t)+((actions_duration-t)<0).*1000);
  
current_control = seq_actions(ind_traj,ind_control)
current_scen = seq_scenarios(ind_traj,ind_control);
if t>1 & current_scen~=last_scen
    line_traj{current_line} = [line_traj{current_line}; traj_services(t,:)];
    
current_line = current_line+1;

line_traj{current_line} = [traj_services(t,:)];

line_traj_scen = [line_traj_scen current_scen];


else
line_traj{current_line} = [line_traj{current_line}; traj_services(t,:)];
end

last_scen = current_scen;
    end
    
    
    for i_l = 1:length(line_traj_scen)
        plot(line_traj{i_l}(:,ind_serv_x),line_traj{i_l}(:,ind_serv_y),'color',scen_color(line_traj_scen(i_l),:),'linewidth',3)
    end
    
    xlabel(name_serv(ind_serv_x))
     ylabel(name_serv(ind_serv_y))
    1
% 
% 
% select_ext = [1 2 3 ];
% fig=figure(540)
% 
% subplot(1,3,1)
% 
% 
% viable_states_tmp = states_grid(   viable_states(i_ext,i_pop,:)==1,:);
% viable_controls_tmp = squeeze(viable_control(i_ext,i_pop,viable_states(i_ext,i_pop,:)==1,:));
% ind_serv_x = 1;
% ind_serv_y = 2;
% 
%      min_services = (1-val_alpha_beta(i_pop,:)).*init_services.*(~is_dis)+(1+val_alpha_beta(i_pop,:)).*init_services.*(is_dis);
%         
% 
% i_pop=1%:2
%     i_ext=1%:length(select_ext)
%         
%         V_tmp =     viable_states(select_ext(i_ext),i_pop,:);
% %         current_viable_controls = find(viable_controls_tmp(ind_close_viab,:));
% %         current_control = randi(length(current_viable_controls));
%         
%  [~,ind_first_u] = max(viable_controls_tmp,[],2);
%  tmp_serv_x = current_services(squeeze( viable_states(i_ext,i_pop,:)==1),:,ind_serv_x);
%  tmp_serv_y = current_services(squeeze( viable_states(i_ext,i_pop,:)==1),:,ind_serv_y);
%  lin_ind = sub2ind(size(tmp_serv_x),(1:size(tmp_serv_x,1))',ind_first_u);
%   
% 
%         x_viab =tmp_serv_x(lin_ind);
%         y_viab =tmp_serv_y(lin_ind);
%         
% %         subplot(2,length(select_ext),i_ext+(i_pop-1).*length(select_ext))
%         
%         k=convhull(x_viab,y_viab);
%         % plot(x_viab(k),y_viab(k))
%         patch(x_viab(k),y_viab(k),[0.7 0.7 0.7],"linewidth",1)
%         % shp=alphaShape(x_viab,y_viab);
%         % plot(shp)
%         
%         % plot(x_viab,y_viab,'.')
%         
% %         hold on
% %         plot(init_state(2)+init_state(3),init_state(4)+init_state(5),'b.','MarkerSize', 20, ...
% %             'LineWidth', 2);
% %         axis([0 100 0 100])
% %         
% %         x_domain = [0 0  100 0];
% %         y_domain = [0 100 0 0];
% %         plot(x_domain,y_domain,'k',"linewidth",2)
% %         
% %           plot(traj_states(:,2)+traj_states(:,3),traj_states(:,4)+traj_states(:,5),'r', ...
% %             'LineWidth', 2);
% %       
% %                 ylabel('Tall hedgerows','FontSize',8)
% %            
% %             xlabel('Small hedgerows','FontSize',8)
%        


%% best sum
% res_max_serv = seq_scenarios(viable_ind{ind_temp(i)}(sorted_ind{ind_temp(i)}(1:disp_n)),:)
% load('res_max_serv.mat','seq_scenarios','viable_ind','ind_temp','sorted_ind','disp_n','n_sim_tot','color_es')

%         fid= subplot(size(val_alpha_beta,1),length(ind_temp),i+length(ind_temp)*(j-1));
        
        subplot(1,2,2)
        
   
       plot_apm(seq_scenarios(viable_ind{ind_temp(i),j}(sorted_ind{ind_temp(i),j}(1:7)),:),n_sim_tot)    ;
    
      plot_apm(seq_scenarios(ind_traj,:),n_sim_tot,[],1)    ;
    
   
        
        
        
        
        
f.Position = [414 205 900 400];


saveas(gcf,'vk_traj.png')
saveas(gcf,'vk_traj.pdf')
saveas(gcf,'vk_traj.eps')
saveas(gcf,'vk_traj.fig')


function plot_apm(seq_scenarios,n_sim_tot,color_serv,color_l)

scen_color = [255, 134,13; 152, 153, 83; 89, 131, 176; 107, 94, 155]/255;

% figure(fid)
hold on
init_year = 2020;% sim_cell.init_year;
T = 30;
scen_duration = [5 5 5 20];

DX = 10;
if nargin==3
    dec = [0:(length(color_serv)-1)]/DX;
else
    dec = zeros(size(seq_scenarios,1),1);
end

for i=1:size(seq_scenarios,1)
    
    scenario_id = seq_scenarios(i,:);
    
    
    dx=0.2;
    cum_T = 0;
    x_r = [];
    y_r = [];
    
    if seq_scenarios(i,1)~=1
        x_r = [init_year]+dec(i)/20;
        y_r = [-1 ]+dec(i);
    end
    
    
    
    for j=1:length(seq_scenarios(i,:))
        
        Tmin = cum_T;
        Tmax =cum_T+scen_duration( seq_scenarios(i,j));
        
        %%r=rectangle('Position',[Tmin -rect_scen_id(i)-dx Tmax-Tmin 2*dx],'Curvature',0.8,'FaceColor',rect_color(rect_scen_id(i)+1,:),'EdgeColor','k','LineWidth',2);
        
        x_r = [x_r;  init_year+[Tmin ]+dec(i)];
        y_r = [ y_r;  -[ seq_scenarios(i,j) ]+dec(i)];
        
        %         r=line(init_year+[Tmin Tmax],-[ seq_scenarios(i,j)  seq_scenarios(i,j)],'Linewidth',4)
        %         r=rectangle('Position',[init_year+[Tmin] -seq_scenarios(i,j) Tmax-Tmin 2*dx],'Curvature',0,'FaceColor',scen_color(seq_scenarios(i,j),:),'EdgeColor',scen_color(seq_scenarios(i,j),:))
        
        %          r=rectangle('Position',[Tmin -seq_scenarios(i,j)-dx scen_duration(j) 2*dx],'Curvature',0.8,'FaceColor',scen_color(seq_scenarios(i,j),:));
        %         set( get(r, 'children'), 'linealpha', 0.9 )
        %         r.Color=[0,0,0,0.1]
        cum_T = cum_T +scen_duration( seq_scenarios(i,j));
        
        if cum_T >=T
            x_r = [x_r;  init_year+[Tmax ]+dec(i)];
            y_r = [ y_r;  -[ seq_scenarios(i,j) ]+dec(i)];
            
            break;
        else
            if j<length(seq_scenarios(i,:))
                
                %          r=line(init_year+[Tmax Tmax],-[ seq_scenarios(i,j)  seq_scenarios(i,j+1)],'Linewidth',4)
                
                
                x_r = [x_r;  init_year+[Tmax ]+dec(i)];
                
                
                
                y_r = [ y_r; -[ seq_scenarios(i,j) ]+dec(i)];
                
                
                %           r=rectangle('Position',[init_year+[Tmax] -max(-seq_scenarios(i,j),seq_scenarios(i,j+1))  2*dx abs(seq_scenarios(i,j+1)-seq_scenarios(i,j))],'Curvature',0,'FaceColor',scen_color(seq_scenarios(i,j),:),'EdgeColor',scen_color(seq_scenarios(i,j),:))
                %           set( get(r, 'children'), 'linealpha', 0.9  )
                %              r.Color=[0,0,0,0.1]
                
            else
                if j==length(seq_scenarios(i,:))
                    x_r = [x_r;  init_year+[Tmax ]+dec(i)];
                    
                    
                    y_r = [ y_r; -[ seq_scenarios(i,j+1) ]+dec(i)];
                end
            end
        end
        
    end
    % x_r
    if  nargin==3
        r=line(x_r,y_r,'Linewidth',2);
        r.Color=     [color_serv(i,1),color_serv(i,2),color_serv(i,3),0.95];
    else
        if nargin == 4
             r=line(x_r,y_r,'Linewidth',2);
              r.Color=[1 0 0]; 
        else
        r=line(x_r,y_r,'Linewidth',3);
        r.Color=[0 0 0];
        
         
        end
        %     r.Color=     [0,0,0,max(1/size(seq_scenarios,1),0.01)];
    end
    
end
% % axis([init_year init_year+T-1 -4 1])
axis([init_year init_year+T -4.5 -0.5])
xlabel('Years','FontSize',8)
yticks(-5:0)
if nargin >2
    yticks((-5+7/(2*DX)):1:(0+7/(2*DX)))
    axis([init_year init_year+T -4.5+7/(2*DX) -0.5+7/(2*DX)])
else
    yticks(-5:0)
end
% yticklabels({'','Scenario D','Scenario C','Scenario B','Scenario A',''})
yticklabels({'','D','C','B','A',''})

a = get(gca,'YTickLabel');
set(gca,'YTickLabel',a,'fontsize',8)
a = get(gca,'XTickLabel');
set(gca,'XTickLabel',a,'fontsize',8)

box on
% yticklabels({'Scenario D','Scenario C','Scenario B','Scenario A'})

% text(2021,-0.4 ,[num2str(size(seq_scenarios,1),3) ' viable trajectories (',num2str(size(seq_scenarios,1)/n_sim_tot*100,3),'%)'],'FontSize',6)


end
