# Supplementary material for: Integrating adaptation pathways and Ostrom’s framework for sustainable governance of social-ecological systems in a changing world
Source: PeerJ. 2025 Feb 24;13:e18938. doi: 10.7717/peerj.18938 (PMC11867035; doi:10.7717/peerj.18938)
Supplement: Supplemental Information 4 [file peerj-13-18938-s004.zip › PACSEN-main/simulation_hedgerows_all_scenarios.m]

% Script calculant les niveaux de services pour chaque combinaison de
% scénarios possible
% -> calcule la matrice de transition annuélle
% -> met en place les différents scénarios
% -> calcule les séquences de scénarios
% -> pour chaque séquence calcule le niveau de service année après année
% Antoine Brias - 2022

clear all
close all

%% to run the script: ./run_main_hedgerow.sh /usr/local/MATLAB/R2021a/

table = readtable("./data/Données_terrain_30-07-21.xlsx");
table.TypeDeHaie = categorical(table.TypeDeHaie);

%format
table.TypeDeHaie = renamecats(table.TypeDeHaie,{'basse','ponctuee','haute','alignement'},{'1','2','3','4'});
table.HauteurMoyenne = str2double(table.HauteurMoyenne);


ind_div = table.NbrEspeces>6;

% Regroupement des catégories de haies
%  Haies basess  = HB + HBP. Haies dont la strate arbustive est dominante (en général <2m, ou ponctuée d'arbres)
% Haies hautes = HH + AA

%% 
ind_low = (table.TypeDeHaie == "1")|(table.TypeDeHaie == "2");
ind_high = (table.TypeDeHaie == "3")|(table.TypeDeHaie == "4");

% % création des indicateurs
% Paramétrisation des indicateurs de chaque service

% no hedge, low div small hedge, low div tall hedge, high div small hedge, high div tall hedge

ind_poll = [ 0 mean(table.Nbr_especes_melliferes(~ind_div & ind_low)),...
mean(table.Nbr_especes_melliferes(ind_div & ind_low)),...
mean(table.Nbr_especes_melliferes(~ind_div & ind_high)),...
mean(table.Nbr_especes_melliferes(ind_div & ind_high))];
max_poll = max(ind_poll);
ind_poll = ind_poll./max(ind_poll);
es{1}.max = max_poll;
es{1}.ind = ind_poll;
es{1}.gestion = [0.5 0.25 0.75];
es{1}.fct = @(x,u) (es{1}.gestion*u').*x*ind_poll';
es{1}.fct_hedges = @(x,u) (es{1}.gestion*u').*x;
es{1}.name = "Pollinisation";
es{1}.is_serv = 1; %0 if diservice


ind_fruits = [ 0 mean(table.Nbr_especes_fruits(~ind_div & ind_low)),...
mean(table.Nbr_especes_fruits(ind_div & ind_low)),...
mean(table.Nbr_especes_fruits(~ind_div & ind_high)),...
mean(table.Nbr_especes_fruits(ind_div & ind_high))];
max_fruits = max(ind_fruits);
ind_fruits = ind_fruits./max(ind_fruits);

es{2}.max = max_fruits;
es{2}.ind = ind_fruits;
es{2}.gestion = [0.5 0.25 0.75];
es{2}.fct = @(x,u) (es{2}.gestion*u').*x*ind_fruits';
es{2}.fct_hedges = @(x,u) (es{2}.gestion*u').*x;
es{2}.name = "Edible fruits";
es{2}.is_serv = 1; %0 if diservice


ind_biomass = [0 0.25 0.25 1 0.75];
max_biomass = 1;

es{3}.max = max_biomass;
es{3}.ind = ind_biomass;
es{3}.gestion = [1 0.5 0.75];
es{3}.fct = @(x,u) (es{3}.gestion*u').*x*ind_biomass';
es{3}.fct_hedges = @(x,u) (es{3}.gestion*u').*x;
es{3}.name = "Available aerial biomass";
es{3}.is_serv = 1; %0 if diservice


ind_shadow = [0 mean(table.HauteurMoyenne(~ind_div & ind_low)),...
mean(table.HauteurMoyenne(ind_div & ind_low)),...
mean(table.HauteurMoyenne(~ind_div & ind_high)),...
mean(table.HauteurMoyenne(ind_div & ind_high))];
max_shadow = max(ind_shadow);
ind_shadow = ind_shadow./max(ind_shadow);

es{4}.max = max_shadow;
es{4}.ind = ind_shadow;
es{4}.gestion = [0.75 0.25 0.5];
es{4}.fct = @(x,u) (es{4}.gestion*u').*x*ind_shadow';
es{4}.fct_hedges = @(x,u) (es{4}.gestion*u').*x;
es{4}.name = "Shadow";
es{4}.is_serv = 1; %0 if diservice

% 
es{5}.max = 1;
es{5}.gestion = [0.5 0.25 0.75];
es{5}.fct = @(x,u) (es{5}.gestion*u').*(-sum(x./sum(x).*log(x/sum(x))./log(5)));
es{5}.fct_hedges = @(x,u) (es{5}.gestion*u').*(x./sum(x).*log(x/sum(x))./log(5));
es{5}.name = "Network diversity";
es{5}.is_serv = 1; %0 if diservice

% 
es{6}.max = 1;
es{6}.ind = [0 0.5 0.5 1 1 ];
es{6}.gestion = [0 0.5 0.75];
es{6}.scen_reduc_maintenance = [1 0.9 1 0.9 1 1 0.9 0.8 0.8];
% es{6}.scen_reduc_maintenance = [1 0.9 1 0.9 1 1 0.9 0.9 0.9];
es{6}.fct =  @(x,u,current_action) (es{6}.gestion*u').*x*es{6}.ind'.*es{6}.scen_reduc_maintenance(current_action);
es{6}.fct_hedges =  @(x,u,current_action) (es{6}.gestion*u').*x.*es{6}.scen_reduc_maintenance(current_action);
es{6}.name = "Cost of maintenance";
es{6}.is_serv = 0; %0 if diservice


es{7}.max = 1;
es{7}.ind = [0 0.5 0.5 1 1 ];
es{7}.gestion = [1 0.5 0.5];
es{7}.fct =  @(x,u) (es{7}.gestion*u').*x*es{7}.ind';
es{7}.fct_hedges =  @(x,u) (es{7}.gestion*u').*x;
es{7}.name = "Physical risk";
es{7}.is_serv = 0; %0 if diservice
% 
% 
%% données du territoires 
% nb hectares
n_h = 804;
% nb exploitations
n_expl = 18;

%% dynamics
% updated transition matrix 26/07/2022 - LaSauvetat
transition_matrix = [   0.8921    0.4959    0.2422    0.3853    0.1617;
    0.0284    0.1169    0.0490    0.0464    0.0077;
    0.0344    0.1712    0.3821    0.1096    0.0355;
    0.0159    0.2114    0.3250    0.4291    0.0471;
    0.0293    0.0047    0.0017    0.0295    0.7479

];

annual_M = [    0.9951    0.0360    0.0051    0.0182    0.0059;
    0.0024    0.9213    0.0044    0.0051    0.0001;
    0.0013    0.0226    0.9633    0.0076    0.0017;
         0    0.0202    0.0271    0.9677    0.0021;
    0.0012         0         0    0.0014    0.9902
];


  L=logm(transition_matrix);
 annual_M = expm(L*1/30);
 
 
 %% calcul des transitions entre haies diversifiées et non diversifiées
 p = zeros(5,5);
 m = annual_M;%tM;
  
 alpha =  sum(~ind_div & ind_low)/sum(ind_low);
 beta =  sum(~ind_div & ind_high)/sum(ind_high);
 gamma =0.01;
 
 % création de haies
 p(2,1)=alpha*(m(2,1)+m(3,1));
 p(3,1)=(1-alpha)*(m(2,1)+m(3,1));
 p(4,1)=beta*(m(4,1)+m(5,1));
 p(5,1)=(1-beta)*(m(4,1)+m(5,1));
 
 % destruction de haies
 p(1,2)=alpha*(m(1,2)+m(1,3));
 p(1,3)=(1-alpha)*(m(1,2)+m(1,3));
 p(1,4)=beta*(m(1,4)+m(1,5));
 p(1,5)=(1-beta)*(m(1,4)+m(1,5));

 % haies basses -> hautes
 p(4,2)=alpha*(m(4,2)+m(4,3));
 p(5,2)=alpha*(m(5,2)+m(5,3));
 p(4,3)=(1-alpha)*(m(4,2)+m(4,3));
 p(5,3)=(1-alpha)*(m(5,2)+m(5,3));
 
  % haies hautes -> basses
 p(2,4)=beta*(m(2,4)+m(2,5));
 p(3,4)=beta*(m(3,4)+m(3,5));
 p(2,5)=(1-beta)*(m(2,4)+m(2,5));
 p(3,5)=(1-beta)*(m(3,4)+m(3,5));
 
 % haies div <-> non-div
 p(3,2) =gamma;
 p(2,3) =gamma;
 p(5,4) =gamma;
 p(4,5) =gamma;
 
 % auto-regeneration rate
 p(1,1) = 1-sum(p(:,1));
 p(2,2) = 1-sum(p(:,2));
 p(3,3) = 1-sum(p(:,3));
 p(4,4) = 1-sum(p(:,4));%states_grid
 p(5,5) = 1-sum(p(:,5));
 
  % Calcul de la matrice de transition annuelle
 annual_M =nearest_stoch_m(p);
 
 
%  Mise en place des scénarios de gestion
  %% scenarios
  scen{1}.name = "nominal";
  scen{1}.gest = [0.2 0.6 0.2];
  scen{1}.id_actions=1;  
  scen{1}.duration=5;
  scen{1}.action_length=5;
  scen{1}.hedgerow_changes = [0 0 0 0 0];
  
  
  
  scen{2}.name = "pes";
  scen{2}.gest = [0.2 0.6 0.2;0.2 0.4 0.4];
  scen{2}.id_actions = [2,3];
  scen{2}.action_length=5;
  scen{2}.duration=5;
  scen{2}.hedgerow_changes = [0 0 0.05 0 0.05; 0 0 0 0 0];
  
  scen{3}.name = "local association";
  scen{3}.gest = [0.1 0.8 0.1; 0.2 0.6 0.2; 0.2 0.4 0.4; 0.4 0.4 0.2];
  scen{3}.id_actions = [4 5 6 7];
  scen{3}.action_length=5;
  scen{3}.duration=5;
  scen{3}.hedgerow_changes = [0 0 0 0 0; 0 0.05 0 0.05 0;0 0 0.05 0 0.05; 0 0 0 0 0];
  
  scen{4}.name = "hierarchical association";
  scen{4}.gest = [0.2 0.4 0.4; 0.4 0.4 0.2];
  scen{4}.id_actions = [8 9];
  scen{4}.action_length=5;
  scen{4}.duration=20;
  scen{4}.hedgerow_changes = [0 0 0.05 0 0.05; 0 0 0 0 0];
  
  Gest = [scen{1}.gest;scen{2}.gest;scen{3}.gest;scen{4}.gest];
  Hedgerow_changes = [scen{1}.hedgerow_changes;scen{2}.hedgerow_changes;scen{3}.hedgerow_changes;scen{4}.hedgerow_changes];
   n_serv = length(es);
  n_scen = length(scen);
  
  
%   
%   
%   nominal_act=1;
%   nominal_gest=[0.2 0.6 0.2];
%   
% %   %% services min
% %   end_state =   1.0e+04 *[ 5.7507    0.3475    0.5723    0.7172    0.6523];
% %   end_state = [end_state(1) alpha*(end_state(2)+end_state(3)) (1-alpha)*(end_state(2)+end_state(3))...
% %       beta*(end_state(4)+end_state(5)) (1-beta)*(end_state(4)+end_state(5))];
% %   
% %  [res_services] = serv(es,end_state/n_h,nominal_act,nominal_gest);
% %  serv_alpha = 0.05;
% %   for j=1:length(es)
% %       if es{j}.is_serv
% %          se_min(j) = res_services(j).*(1+serv_alpha);
% %       else
% %           se_min(j) = res_services(j).*(1-serv_alpha); 
% %       end
% %   end
% % 
 
%   
%   save('input_hedgerows.mat')
%   
%   
% %% trajectories generation
% % save('hedgerow_params-26_09_TMP.mat','seq_actions','seq_scenarios');
% n_u=9;
% dt = 5;
% u_i{1} =  scen{1}.id_actions ; T_i(1) =   scen{1}.duration;
% u_i{2} =  scen{2}.id_actions ; T_i(2) =   scen{2}.duration;
% u_i{3} =  scen{3}.id_actions ; T_i(3) =   scen{3}.duration;
% u_i{4} = scen{4}.id_actions ;  T_i(4) =   scen{4}.duration;
% 
% k=T/dt;
%     baseStr = dec2base(0:9^(T/dt)-1,9);
%     B = baseStr - '0';
%     B = B+1;
%     C = B;
%     CC = B;
%     
%     CC(B==1) = 1;
%     CC(B==2 | B==3) = 2;
%     CC(B==4 | B==5 | B==6 |B==7) = 3;
%     CC(B==8 | B==9) = 4;
%     
%     C(CC(:)==1) = T_i(1);
%     C(CC(:)==2) = T_i(2);
%     C(CC(:)==3) = T_i(3);
%     C(CC(:)==4) = T_i(4);
%     D = cumsum(C,2);
%    
%    [ind_eq]= find(sum(C,2)==T);
%    [ind_over]= find(sum(C,2)>T);  
% 
% 
% % remove impossible scenarios (short scenario 4)
%   ind_2_remove = [];
%   for n=1:size(CC,1)
%    x = B(n,:); %CC(n,:);
% %    y = B(n,:); 
%      i = find(diff(x)) ;
%    ind_x = [i numel(x)];
%    X = x([i numel(x)]);
%    T_seq = diff([0 ind_x]);
%    
%    for j=1:length(X)
% %        X(j)==4 
% %        T_seq(j)<T_i(4)
% %        j<length(X)
% %        if X(j)==4 & T_seq(j)<T_i(4)/5 & j<length(X)  
%        if (X(j)==8 | X(j)==9) & T_seq(j)<T_i(4)/5 & j<length(X)         
%        ind_2_remove = [ind_2_remove n];
%        break
%        end
%    end
%    
%   end
% ind_2 = unique(ind_2_remove);
% 
% %scenarios
% F=CC;
% F(ind_2,:)=[];
% 
% %actions
% G=B;
% G(ind_2,:)=[];
% 
% 
% seq_actions = G;
% seq_scenarios = F;
% % 
% % 
% [a,b]=unique(seq_actions,'rows');
% seq_actions=seq_actions(b,:);
% seq_scenarios=seq_scenarios(b,:);
% 
% 
% save('all_possible_trajectories.mat','seq_actions','seq_scenarios','end_state')

 tmp_data = load('data/all_possible_trajectories.mat');
   

end_state = tmp_data.end_state;
seq_actions = tmp_data.seq_actions;
seq_scenarios = tmp_data.seq_scenarios;


%% Simulations
init_state = end_state/n_h;
N = size(seq_actions,1);

T = size(seq_actions,2)*5;
sim_states = zeros(N,T,5);
sim_services = zeros(N,T,n_serv);
sim_services_per_hedges = zeros(N,T,n_serv,5);
sim_controls = zeros(N,T);


% external driver impact
  ext=linspace(0,0.024,3);
 
  
%   
 T_i = [scen{1}.duration scen{2}.duration scen{3}.duration scen{4}.duration];
for i_ext = 1:length(ext)
 tic
parfor n=1:N%%%%%%%%%%%%%%%%
current_state = init_state;
actions_duration = cumsum(T_i(seq_scenarios(n,:)));

 for t=1:T
     %% current control
%     [~, ind_control] =  min(((cumsum(seq_scenarios(n,:)*5)-t)>0).*(cumsum(seq_scenarios(n,:)*5)-t)+(((cumsum(seq_scenarios(n,:)*5)-t)<0).*1000));
   [~, ind_control] =  min(((actions_duration-t)>0).*(actions_duration-t)+((actions_duration-t)<0).*1000);
  
current_control = seq_actions(n,ind_control);
sim_controls(n,t) = current_control;

%% current state
    sim_states(n,t,:) =current_state;
    
    
    %% current services level
    
    tmp_es =  serv(es,current_state,current_control,Gest(current_control,:));
    sim_services(n,t,:)  = tmp_es.tot_es;
    sim_services_per_hedges(n,t,:,:)  = tmp_es.es_per_hedge;
    
    %% dynamics
    current_annual_M = annual_M;
    controlled_state = state_changes(current_state,Hedgerow_changes(current_control,:));

   next_state = current_annual_M*controlled_state';
   next_state = next_state';

   
%% global change impact
% current_state = next_state;
sum_hedges = sum(next_state(2:5));
ext_remove = ext(i_ext)*sum_hedges;

%% state update
current_state = [next_state(1)+ext_remove next_state(2:5)-ext_remove/4];


end

 end

 ext_sim{i_ext}.sim_states = sim_states;
 ext_sim{i_ext}.sim_services = sim_services;
 ext_sim{i_ext}.ext_driver =  ext(i_ext); 
  ext_sim{i_ext}.sim_services_per_hedges = sim_services_per_hedges;
 
 
end

save('hedgerow_simulations.mat','-v7.3')

% load('hedgerow_sept_22.mat')


% max_services = [min(min(sim_services(:,:,1))) squeeze(max(max(sim_services(:,:,2:5))))'];
% 
% viable_services_ind=zeros(N,5);
% viable_ind=zeros(N,1);
% parfor n=1:N
%      viable_services_ind(n,:)=all(squeeze(sim_services(n,:,:))>se_min);
%      viable_ind(n) = all(viable_services_ind(n,:));
%     
% end
% 
% res_viable_services_ind(pp,:) = sum(viable_services_ind)/length(viable_ind);
% res_viable_ind(pp) = sum(viable_ind)/length(viable_ind);

%  end


  
  
 
% services given the current state and the current actions..
 function y = serv(es,x,u,gest)
 y.tot_es = zeros(size(x,1),length(es));
 y.es_per_hedge = zeros(size(x,1),length(es),size(x,2));
 for i=1:size(x,1)
     for j=1:length(es)
         if j==6
         y.tot_es(i,j) = es{j}.fct(x(i,:),gest,u);
         y.es_per_hedge(i,j,:) = es{j}.fct_hedges(x(i,:),gest,u);
     
         else
             y.tot_es(i,j) = es{j}.fct(x(i,:),gest);
              y.es_per_hedge(i,j,:) = es{j}.fct_hedges(x(i,:),gest);
         end
     
         
     end

 end
 

         
 end
     
 
 function new_X = state_changes(x,hedgerow_change)
 new_hedges = x.*hedgerow_change;
 new_X = x + x.*hedgerow_change;
 new_X(1) = new_X(1)-sum(new_hedges);

 
end
