# Supplementary material for: Integrating adaptation pathways and Ostrom’s framework for sustainable governance of social-ecological systems in a changing world
Source: PeerJ. 2025 Feb 24;13:e18938. doi: 10.7717/peerj.18938 (PMC11867035; doi:10.7717/peerj.18938)
Supplement: Supplemental Information 4 [file peerj-13-18938-s004.zip › PACSEN-main/todo.txt]

%%%% scripts calculs %%%%%

transition_matrix_from_data.m
    Calcul de la matrice de transition annuelle
    utilise nearest_stoch_m.m et les données carto
    -> annual_M.mat


simulation_hedgerows_all_scenarios.m
    Calcul des niveaux de services annuels pour chaque séquence de scénarios
    -> hedgerow_simulations.mat (1.4 Go)

viability_kernel_computation.m
    Calcul dd noyau de viabilité


%%%%% Scripts visualisation %%%%%
script_vk_plus_traj.m
script_slice_vk.m
script_fig_hedgerows.m
script_supp_fig.m
script_violin.m
script_explanation_viability.m ->    Figures explication théorie de la viabilité


%%%%% Scripts utilitaires %%%%%
spider_plot_class.m
spider_plot.m
    Affichage de plot spider
nearest_stoch_m.m
    Calcul de la matrice stochastique la plus proche d'une matrice donnée
viable_trajectories.m
viable_paths.m
viable_traj_from_vk.m
