# Supplementary material for: Integrating adaptation pathways and Ostrom’s framework for sustainable governance of social-ecological systems in a changing world
Source: PeerJ. 2025 Feb 24;13:e18938. doi: 10.7717/peerj.18938 (PMC11867035; doi:10.7717/peerj.18938)
Supplement: Supplemental Information 4 [file peerj-13-18938-s004.zip › PACSEN-main/transition_matrix_from_data.m]

% Script calculant les probabilités annuelles de transition entre les différentes
% catégories de haies basées sur les données cartographiques
% Le script retourne une matrice annual_M.
% Antoine Brias - 2022

clear all
close all

rand('seed',1988)

id_table= 1

% choix des données à utiliser (La Sauvetat dans le papier)
switch id_table
    case 1
        name_table = './data/La_Sauvetat_Haies_1989_2000_2019_QG.xlsx';
    case 2
        name_table = './data/Veyre_Monton_1989_2000_2019_QG.xlsx';
        
end

for period=1:2
    switch period
        case 1
            haies =readtable(name_table,'Sheet',1);
            init_year = 1989;
            last_year = 2000;
            
        case 2
            haies =readtable(name_table,'Sheet',2);
            init_year = 2000;
            last_year = 2019;
    end
    T_data = last_year-init_year+1;
    
    %%%%%% hedgerow dynamics estimation %%%%%
    
    % vide basse ponctuee haute alignement
    % empty low tree-dotted tall tree_lines
    
    
    %%% Warning check the columns first.
    haies_end = str2double(haies.join_Longu);
    haies_init = str2double(haies.Longueur);
    haies_end_type = haies.join_Type_;
    haies_init_type = haies.Type_haie;
    
    %% nb hectares
    switch id_table
        case 1
            n_h = 804;
        case 2
            n_h = 1211.0000;
    end
    
    n_expl = 18;
    name =  {'vide','basse','ponctuee','haute','alignement'};
    % La typologie de haie historiquement utilisée était celle-ci. Elle a été remplacée par une typologie: vide, basse avec faible diversité d'espèces, haute avec faible diversité, basse avec riche diversité, haute avec riche diversité
    % Le code suivant calcule les probabilités de l'ancienne typologie puis celle de la nouvelle typologie
    
    %% join_haies(haies_init==0,4)=0;
    transition_matrix = zeros(5,5);
    for i=1:5
        init_state(i) = sum(haies_init(strcmp(haies_init_type,name{i})));
        
    end
    for i=1:5
        end_state(i) = sum(haies_end(strcmp(haies_end_type,name{i})));
    end
    
    %% lineaire de bocage max
    linhamax = 100;
    init_state(1)= linhamax*n_h-sum(init_state(2:end));
    end_state(1)= linhamax*n_h-sum(end_state(2:end));
    
    
    init_state_save{period} = init_state;
    end_state_save{period} = end_state;
    
    %% transition matrix computation
    for i=1:5
        for j=1:5
            current_index = strcmp(haies_init_type,name{i}) &  strcmp(haies_end_type,name{j});%(haies_init==i & haies_end==j);
            
            
            transition_matrix(j,i) =   transition_matrix(j,i)+ sum(haies_init(current_index ));
            diff_haies =  sum(haies_end(current_index ))- sum(haies_init(current_index ));
            if diff_haies>0
                transition_matrix(j,1) =   transition_matrix(j,1)+ diff_haies;
            else
                transition_matrix(j,i) =   transition_matrix(j,i)+diff_haies;
                transition_matrix(1,i) =   transition_matrix(1,i)-diff_haies;
            end
            
        end
    end
    
    for i=1:5
        transition_matrix(:,i) =    transition_matrix(:,i)/init_state(i);
    end
    
    transition_matrix(1,1) = 1-sum( transition_matrix(2:end,1));
    
    M{period} = transition_matrix;
    
    
end

tM = M{2}*M{1};


% yearly dynamics xt=expm(Lt)x0 with L=logm(M)
L=logm(tM);
annual_M = expm(L*1/30);


%% calcul des transitions entre haies div et non div
p = zeros(5,5);
m = annual_M;%tM;


alpha = 0.5313;
beta  = 0.5313;
gamma =0.01;

% création de haies
p(2,1)=alpha*(m(2,1)+m(3,1));
p(3,1)=(1-alpha)*(m(2,1)+m(3,1));
p(4,1)=beta*(m(4,1)+m(5,1));
p(5,1)=(1-beta)*(m(4,1)+m(5,1));

% destruction de haies
p(1,2)=alpha*(m(1,2)+m(1,3));
p(1,3)=(1-alpha)*(m(1,2)+m(1,3));
p(1,4)=beta*(m(1,4)+m(1,5));
p(1,5)=(1-beta)*(m(1,4)+m(1,5));

% haies basses -> hautes
p(4,2)=alpha*(m(4,2)+m(4,3));
p(5,2)=alpha*(m(5,2)+m(5,3));
p(4,3)=(1-alpha)*(m(4,2)+m(4,3));
p(5,3)=(1-alpha)*(m(5,2)+m(5,3));

% haies hautes -> basses
p(2,4)=beta*(m(2,4)+m(2,5));
p(3,4)=beta*(m(3,4)+m(3,5));
p(2,5)=(1-beta)*(m(2,4)+m(2,5));
p(3,5)=(1-beta)*(m(3,4)+m(3,5));

% haies div <-> non-div
p(3,2) =gamma;
p(2,3) =gamma;
p(5,4) =gamma;
p(4,5) =gamma;

% auto-regeneration rate
p(1,1) = 1-sum(p(:,1));
p(2,2) = 1-sum(p(:,2));
p(3,3) = 1-sum(p(:,3));
p(4,4) = 1-sum(p(:,4));
p(5,5) = 1-sum(p(:,5));

annual_M =nearest_stoch_m(p);

save('annual_M')
