# Supplementary material for: Integrating adaptation pathways and Ostrom’s framework for sustainable governance of social-ecological systems in a changing world
Source: PeerJ. 2025 Feb 24;13:e18938. doi: 10.7717/peerj.18938 (PMC11867035; doi:10.7717/peerj.18938)
Supplement: Supplemental Information 4 [file peerj-13-18938-s004.zip › PACSEN-main/viability_kernel_computation.m]

% Calcul de noyau de viabilité
%
% Antoine Brias 2023

clear all
close all

rand('seed',1988)


load("august_data.mat")

%  load('hedgerow_november_tmp_2.mat')

%
% ext_sim
ind_temp = [1 2 3];[1 3 5];
% val_alpha_beta = [0.10 0.10 0.10 0.10 0.10 0.10 0.10; 0.15 0.15 0.15 0.15 0.15 0.15 0.15];


%% init level of services
% val_alpha_beta=1-[0.75 0.75 0.5 0.75 0.95 0.75 0.95; 0.75 0.75 0.95 0.95 0.5 0.95 0.75]; % two populations: peri-urban & rural
% val_alpha_beta=1-[0.95 0.95 0.5 0.75 0.95 0.95 0.95; 0.95 0.75 0.95 0.95 0.5 0.95 0.95]; % two populations: peri-urban & rural
% periurban/ rural
val_alpha_beta=1-[0.95 0.95 0.5 0.5 0.95 0.9 0.8; 0.9 0.9 0.95 0.95 0.5 0.9 0.95];

% clear es
% %   load('hedgerow_mdl_params-26_09.mat');
% %
% %
% %
% table = readtable("./Données_terrain_30-07-21.xlsx");
% table.TypeDeHaie = categorical(table.TypeDeHaie);
%
% %format
% table.TypeDeHaie = renamecats(table.TypeDeHaie,{'basse','ponctuee','haute','alignement'},{'1','2','3','4'});
% table.HauteurMoyenne = str2double(table.HauteurMoyenne);
%
%
% % histogram(table.NbrEspeces,14)
% % xlabel('Species number')
% % histogram(str2double(table.HauteurMoyenne),14)
%
% % plot(table.NbrEspeces,str2double(table.HauteurMoyenne),'.')
% % plot(str2double(table.HauteurMoyenne),table.NbrEspeces,'.')
% ind_div = table.NbrEspeces>6;
% % plot(table.NbrEspeces(ind_div),str2double(table.HauteurMoyenne(ind_div)),'.')
%
%
% % plot(table.TypeDeHaie(ind_div)  ,table.NbrEspeces(ind_div),'bo')
% % hold on
% % plot(table.TypeDeHaie(~ind_div)  ,table.NbrEspeces(~ind_div),'rx')
%
% % figure
% % plot(table.NbrEspeces(ind_div)  ,table.Nbr_especes_melliferes(ind_div),'bo')
% % hold on
% % plot(table.NbrEspeces(~ind_div)  ,table.Nbr_especes_melliferes(~ind_div),'rx')
%
% % figure
% % plot(table.NbrEspeces(ind_div)  ,table.Nbr_especes_fruits(ind_div),'bo')
% % hold on
% % plot(table.NbrEspeces(~ind_div)  ,table.Nbr_especes_fruits(~ind_div),'rx')
%
% % Regroupement des catégories de haies
% %  Haies basess  = HB + HBP. Haies dont la strate arbustive est dominante (en général <2m, ou ponctuée d'arbres)
% % Haies hautes = HH + AA
%
% %%
% ind_low = (table.TypeDeHaie == "1")|(table.TypeDeHaie == "2");
% ind_high = (table.TypeDeHaie == "3")|(table.TypeDeHaie == "4");
%
% % [GC,GR] = groupcounts(table.NbrEspeces(ind_low));
% % [GC,GR] = groupcounts(table.NbrEspeces(ind_high));
% %
% %
% % création des indicateurs

% 
% ind_poll = [ 0 mean(table.Nbr_especes_melliferes(~ind_div & ind_low)),...
%     mean(table.Nbr_especes_melliferes(ind_div & ind_low)),...
%     mean(table.Nbr_especes_melliferes(~ind_div & ind_high)),...
%     mean(table.Nbr_especes_melliferes(ind_div & ind_high))];
% max_poll = max(ind_poll);
% ind_poll = ind_poll./max(ind_poll);
% es{1}.max = max_poll;
% es{1}.ind = ind_poll;
% es{1}.gestion = [0.5 0.25 0.75];
% es{1}.fct = @(x,u) (es{1}.gestion*u').*x*ind_poll';
% 
% es{1}.name = "Pollinisation";
% es{1}.is_serv = 1; %0 if diservice
% 
% 
% ind_fruits = [ 0 mean(table.Nbr_especes_fruits(~ind_div & ind_low)),...
%     mean(table.Nbr_especes_fruits(ind_div & ind_low)),...
%     mean(table.Nbr_especes_fruits(~ind_div & ind_high)),...
%     mean(table.Nbr_especes_fruits(ind_div & ind_high))];
% max_fruits = max(ind_fruits);
% ind_fruits = ind_fruits./max(ind_fruits);
% 
% es{2}.max = max_fruits;
% es{2}.ind = ind_fruits;
% es{2}.gestion = [0.5 0.25 0.75];
% es{2}.fct = @(x,u) (es{2}.gestion*u').*x*ind_fruits';
% es{2}.name = "Edible fruits";
% es{2}.is_serv = 1; %0 if diservice
% 
% 
% 
% ind_biomass = [0 0.25 0.25 1 0.75];
% max_biomass = 1;
% 
% es{3}.max = max_biomass;
% es{3}.ind = ind_biomass;
% es{3}.gestion = [1 0.5 0.75];
% es{3}.fct = @(x,u) (es{3}.gestion*u').*x*ind_biomass';
% es{3}.name = "Available aerial biomass";
% es{3}.is_serv = 1; %0 if diservice
% 
% 
% 
% 
% 
% ind_shadow = [0 mean(table.HauteurMoyenne(~ind_div & ind_low)),...
%     mean(table.HauteurMoyenne(ind_div & ind_low)),...
%     mean(table.HauteurMoyenne(~ind_div & ind_high)),...
%     mean(table.HauteurMoyenne(ind_div & ind_high))];
% max_shadow = max(ind_shadow);
% ind_shadow = ind_shadow./max(ind_shadow);
% 
% es{4}.max = max_shadow;
% es{4}.ind = ind_shadow;
% es{4}.gestion = [0.75 0.25 0.5];
% es{4}.fct = @(x,u) (es{4}.gestion*u').*x*ind_shadow';
% es{4}.name = "Shadow";
% es{4}.is_serv = 1; %0 if diservice
% 
% %
% es{5}.max = 1;
% es{5}.gestion = [0.5 0.25 0.75];
% es{5}.fct = @(x,u) (es{5}.gestion*u').*(-sum(x./sum(x+eps).*log(x/sum(x+eps)+eps)./log(5)));
% es{5}.name = "Network diversity";
% es{5}.is_serv = 1; %0 if diservice
% 
% %
% es{6}.max = 1;
% es{6}.ind = [0 0.5 0.5 1 1 ];
% es{6}.gestion = [0 0.5 0.75];
% es{6}.scen_reduc_maintenance = [1 0.9 1 0.9 1 1 0.9 0.8 0.8];
% % es{6}.scen_reduc_maintenance = [1 0.9 1 0.9 1 1 0.9 0.9 0.9];
% es{6}.fct =  @(x,u,current_action) (es{6}.gestion*u').*x*es{6}.ind'.*es{6}.scen_reduc_maintenance(current_action);
% es{6}.name = "Cost of maintenance";
% es{6}.is_serv = 0; %0 if diservice
% 
% %
% % es{7}.max = 1;
% % es{7}.ind = [0 0.5 0.5 1 1 ];
% % es{7}.gestion = [0 0.5 0.5];
% % es{7}.scen_social_cost = [1 0.75 0.75 0.5 0.5 0.5 0.5 0.25 0.25 ];
% % es{7}.fct = @(x,u,current_action) (es{7}.gestion*u').*x*es{7}.ind'.*es{7}.scen_social_cost(current_action);
% % es{7}.name = "Social instability";
% % es{7}.is_serv = 0; %0 if diservice
% %
% %
% %
% 
% 
% es{7}.max = 1;
% es{7}.ind = [0 0.5 0.5 1 1 ];
% es{7}.gestion = [1 0.5 0.5];
% es{7}.fct =  @(x,u) (es{7}.gestion*u').*x*es{7}.ind';
% es{7}.name = "Physical risk";
% es{7}.is_serv = 0; %0 if diservice
%
%
% %% données du territoires
% % nb hectares
% n_h = 804;
% % nb exploitations
% n_expl = 18;
%
% %% dynamics
% % updated transition matrix 26/07/2022 - LaSauvetat
% transition_matrix = [   0.8921    0.4959    0.2422    0.3853    0.1617;
%     0.0284    0.1169    0.0490    0.0464    0.0077;
%     0.0344    0.1712    0.3821    0.1096    0.0355;
%     0.0159    0.2114    0.3250    0.4291    0.0471;
%     0.0293    0.0047    0.0017    0.0295    0.7479
%
% ];
%
% annual_M = [    0.9951    0.0360    0.0051    0.0182    0.0059;
%     0.0024    0.9213    0.0044    0.0051    0.0001;
%     0.0013    0.0226    0.9633    0.0076    0.0017;
%          0    0.0202    0.0271    0.9677    0.0021;
%     0.0012         0         0    0.0014    0.9902
% ];
%
%
%   L=logm(transition_matrix);
%  annual_M = expm(L*1/30);
%
%
%  %% calcul des nouvelles transitions entre haies div et non div
%  p = zeros(5,5);
%  m = annual_M;%tM;
%
%  alpha =  sum(~ind_div & ind_low)/sum(ind_low);
%  beta =  sum(~ind_div & ind_high)/sum(ind_high);
%  gamma =0.01;
%
%  % création de haies
%  p(2,1)=alpha*(m(2,1)+m(3,1));
%  p(3,1)=(1-alpha)*(m(2,1)+m(3,1));
%  p(4,1)=beta*(m(4,1)+m(5,1));
%  p(5,1)=(1-beta)*(m(4,1)+m(5,1));
%
%  % destruction de haies
%  p(1,2)=alpha*(m(1,2)+m(1,3));
%  p(1,3)=(1-alpha)*(m(1,2)+m(1,3));
%  p(1,4)=beta*(m(1,4)+m(1,5));
%  p(1,5)=(1-beta)*(m(1,4)+m(1,5));
%
%  % haies basses -> hautes
%  p(4,2)=alpha*(m(4,2)+m(4,3));
%  p(5,2)=alpha*(m(5,2)+m(5,3));
%  p(4,3)=(1-alpha)*(m(4,2)+m(4,3));
%  p(5,3)=(1-alpha)*(m(5,2)+m(5,3));
%
%   % haies hautes -> basses
%  p(2,4)=beta*(m(2,4)+m(2,5));
%  p(3,4)=beta*(m(3,4)+m(3,5));
%  p(2,5)=(1-beta)*(m(2,4)+m(2,5));
%  p(3,5)=(1-beta)*(m(3,4)+m(3,5));
%
%  % haies div <-> non-div
%  p(3,2) =gamma;
%  p(2,3) =gamma;
%  p(5,4) =gamma;
%  p(4,5) =gamma;
%
%  % auto-regeneration rate
%  p(1,1) = 1-sum(p(:,1));
%  p(2,2) = 1-sum(p(:,2));
%  p(3,3) = 1-sum(p(:,3));
%  p(4,4) = 1-sum(p(:,4));
%  p(5,5) = 1-sum(p(:,5));
%
%
%  annual_M =nearest_stoch_m(p);
%
%
%
% %   serv(es,[0.2 1 0.2 0.5 1],[],[0.5 0.2 0.3])
% %
%   %% scenarios
%   scen{1}.name = "nominal";
%   scen{1}.gest = [0.2 0.6 0.2];
%   scen{1}.id_actions=1;
%   scen{1}.duration=5;
%   scen{1}.action_length=5;
%   scen{1}.hedgerow_changes = [0 0 0 0 0];
%
%
%
%   scen{2}.name = "pes";
%   scen{2}.gest = [0.2 0.6 0.2;0.2 0.4 0.4];
%   scen{2}.id_actions = [2,3];
%   scen{2}.action_length=5;
%   scen{2}.duration=5;
%   scen{2}.hedgerow_changes = [0 0 0.05 0 0.05; 0 0 0 0 0];
%
%   scen{3}.name = "local association";
%   scen{3}.gest = [0.1 0.8 0.1; 0.2 0.6 0.2; 0.2 0.4 0.4; 0.4 0.4 0.2];
%   scen{3}.id_actions = [4 5 6 7];
%   scen{3}.action_length=5;
%   scen{3}.duration=5;
%   scen{3}.hedgerow_changes = [0 0 0 0 0; 0 0.05 0 0.05 0;0 0 0.05 0 0.05; 0 0 0 0 0];
%
%   scen{4}.name = "hierarchical association";
%   scen{4}.gest = [0.2 0.4 0.4; 0.4 0.4 0.2];
%   scen{4}.id_actions = [8 9];
%   scen{4}.action_length=5;
%   scen{4}.duration=20;
%   scen{4}.hedgerow_changes = [0 0 0.05 0 0.05; 0 0 0 0 0];
%
%   Gest = [scen{1}.gest;scen{2}.gest;scen{3}.gest;scen{4}.gest];
%   Hedgerow_changes = [scen{1}.hedgerow_changes;scen{2}.hedgerow_changes;scen{3}.hedgerow_changes;scen{4}.hedgerow_changes];
%
% %
%
%   nominal_act=1;
%   nominal_gest=[0.2 0.6 0.2];
%
% %   %% services min
% %   end_state =   1.0e+04 *[ 5.7507    0.3475    0.5723    0.7172    0.6523];
% %   end_state = [end_state(1) alpha*(end_state(2)+end_state(3)) (1-alpha)*(end_state(2)+end_state(3))...
% %       beta*(end_state(4)+end_state(5)) (1-beta)*(end_state(4)+end_state(5))];
% %
% %  [res_services] = serv(es,end_state/n_h,nominal_act,nominal_gest);
% %  serv_alpha = 0.05;
% %   for j=1:length(es)
% %       if es{j}.is_serv
% %          se_min(j) = res_services(j).*(1+serv_alpha);
% %       else
% %           se_min(j) = res_services(j).*(1-serv_alpha);
% %       end
% %   end
% %
% %   n_serv = length(es);
% %   n_scen = length(scen);
%
%   save('input_hedgerows.mat')
%
%
% % %   % trajectories generation
% T = 30;
%
% % % seq_actions = G;
% % % seq_scenarios = F;
%
%
% [a,b]=unique(seq_actions,'rows');
% seq_actions=seq_actions(b,:);
% seq_scenarios=seq_scenarios(b,:);
%
% % save('hedgerow_params-26_09_TMP.mat','seq_actions','seq_scenarios');
% n_u=9;
% dt = 5;
% u_i{1} =  scen{1}.id_actions ; T_i(1) =   scen{1}.duration;
% u_i{2} =  scen{2}.id_actions ; T_i(2) =   scen{2}.duration;
% u_i{3} =  scen{3}.id_actions ; T_i(3) =   scen{3}.duration;
% u_i{4} = scen{4}.id_actions ;  T_i(4) =   scen{4}.duration;
%
% k=T/dt;
%     baseStr = dec2base(0:9^(T/dt)-1,9);
%     B = baseStr - '0';
%     B = B+1;
%     C = B;
%     CC = B;
%
%     CC(B==1) = 1;
%     CC(B==2 | B==3) = 2;
%     CC(B==4 | B==5 | B==6 |B==7) = 3;
%     CC(B==8 | B==9) = 4;
%
%     C(CC(:)==1) = T_i(1);
%     C(CC(:)==2) = T_i(2);
%     C(CC(:)==3) = T_i(3);
%     C(CC(:)==4) = T_i(4);
%     D = cumsum(C,2);
%
%    [ind_eq]= find(sum(C,2)==T);
%    [ind_over]= find(sum(C,2)>T);
% % % seq_actions = G;
% % % seq_scenarios = F;
% % %
% % %
% % % [a,b]=unique(seq_actions,'rows');
% % % seq_actions=seq_actions(b,:);
% % % seq_scenarios=seq_scenarios(b,:);
%
% % save('hedgerow_params-26_09_TMP.mat','seq_actions','seq_scenarios');
%    D = cumsum(C,2);
%    [~,v] = max(D>30,[],2);
%    E = C;
%
%     DD = D.';
%     X = DD>=T;
%     Y = cumsum(X,1)==1 & X;
%     Z = any(Y,1);
%     out(Z)  = DD(Y);
%     out(~Z) = NaN;
%
%     E(D>T) = NaN;
%     ind_r = 1:size(v,1);
%      [~,v] =max(D>=T,[],2);
%     ind = sub2ind(size(C),ind_r',v);
%      E(ind) = out;
%     B(isnan(E))=0;
% % B=unique(B,'rows');
%
% % remove impossible scenarios (short scenario 4)
%   ind_2_remove = [];
%   for n=1:size(CC,1)
%    x = CC(n,:);
%      i = find(diff(x)) ;
%    ind_x = [i numel(x)];
%    X = x([i numel(x)]);
%    T_seq = diff([0 ind_x]);
%
%    for j=1:length(X)
%        if X(j)==4 & T_seq(j)<T_i(4) & j<length(X)
%        ind_2_remove = [ind_2_remove n];
%        break
%        end
%    end
%
%   end
% ind_2 = unique(ind_2_remove);
%
% F=CC;
% F(ind_2,:)=[];
%
% G=B;
% G(ind_2,:)=[];
%
%
% seq_actions = G;
% seq_scenarios = F;
%
%
% [a,b]=unique(seq_actions,'rows');
% seq_actions=seq_actions(b,:);
% seq_scenarios=seq_scenarios(b,:);
%   end_state =   1.0e+04 *[ 5.7507    0.3475    0.5723    0.7172    0.6523];
%   end_state = [end_state(1) alpha*(end_state(2)+end_state(3)) (1-alpha)*(end_state(2)+end_state(3))...
%       beta*(end_state(4)+end_state(5)) (1-beta)*(end_state(4)+end_state(5))];
%   n_serv = length(es);
%   n_scen = length(scen);


%  save('hedgerow_mdl_params_october.mat','-v7.3');
%
% load('input_hedgerows.mat')
%   load('hedgerows_traj.mat')
%
% load('hedgerow_mdl_params_october.mat');


%% Simulations
init_state = end_state/n_h;
N = size(seq_actions,1);

T = size(seq_actions,2)*5;
sim_states = zeros(N,T,5);
sim_services = zeros(N,T,n_serv);
sim_controls = zeros(N,T);


% external driver impact
ext=linspace(0,0.024,3);


% %
%  T_i = [scen{1}.duration scen{2}.duration scen{3}.duration scen{4}.duration];
% for i_ext = 1:length(ext)
%  tic
% parfor n=1:N%%%%%%%%%%%%%%%%
% current_state = init_state;
% actions_duration = cumsum(T_i(seq_scenarios(n,:)));
%
%  for t=1:T
%      %% current control
% %     [~, ind_control] =  min(((cumsum(seq_scenarios(n,:)*5)-t)>0).*(cumsum(seq_scenarios(n,:)*5)-t)+(((cumsum(seq_scenarios(n,:)*5)-t)<0).*1000));
%    [~, ind_control] =  min(((actions_duration-t)>0).*(actions_duration-t)+((actions_duration-t)<0).*1000);
%
% current_control = seq_actions(n,ind_control);
% sim_controls(n,t) = current_control;
%
% %% current state
%     sim_states(n,t,:) =current_state;
%
%
%     %% current services level
%     sim_services(n,t,:)  =serv(es,current_state,current_control,Gest(current_control,:));
%
%     %% dynamics
%    current_annual_M = annual_M;
%      controlled_state = state_changes(current_state,Hedgerow_changes(current_control,:));
%
%    next_state = current_annual_M*controlled_state';
%    next_state = next_state';
%
%
% %% global change impact
% % current_state = next_state;
% sum_hedges = sum(next_state(2:5));
% ext_remove = ext(i_ext)*sum_hedges;
%
% %% state update
% current_state = [next_state(1)+ext_remove next_state(2:5)-ext_remove/4];
%
%
% end
%
%  end
%
%  ext_sim{i_ext}.sim_states = sim_states;
%  ext_sim{i_ext}.sim_services = sim_services;
%  ext_sim{i_ext}.ext_driver =  ext(i_ext);
%
%
%
%  all_serv = 1:8;
% is_dis=[0 0 0 0 0 1 1 1];
% alpha_lim = 0.2;
% beta_lim = 0.2;
%
% min_services = (1-alpha_lim)*squeeze(sim_services(1,1,:))'.*(~is_dis)+(1+beta_lim)*squeeze(sim_services(1,1,:))'.*(is_dis)
%
% for n=1:N
%  a=(squeeze(sim_services(n,:,:))>min_services).*(~is_dis) +  (squeeze(sim_services(n,:,:))<min_services).*(is_dis);
%  is_viable(n)=~any(any(a==0,2));
% end
% sum(is_viable)
%  ext_sim{i_ext}.n_viable = sum(is_viable);
%   ext_sim{i_ext}.alpha_lim = alpha_lim;
%  ext_sim{i_ext}.beta_lim = beta_lim;
%  viable_traj(i_ext,:)=is_viable;
%
% end
%
% % save('hedgerow_october_tmp_2.mat','-v7.3')
%
% % load('hedgerow_sept_22.mat')
%
%
% all_serv = 1:8;
% is_dis=[0 0 0 0 0 1 1 1];
% alpha_lim = 0.2;
% beta_lim = 0.2;
%
% min_services = (1-alpha_lim)*squeeze(sim_services(1,1,:))'.*(~is_dis)+(1+beta_lim)*squeeze(sim_services(1,1,:))'.*(is_dis);
%
% for n=1:N
%  a=(squeeze(sim_services(n,:,:))>min_services).*(~is_dis) +  (squeeze(sim_services(n,:,:))<min_services).*(is_dis);
%  is_viable(n)=~any(any(a==0,2));
% end
% sum(is_viable)
%
% % max_services = [min(min(sim_services(:,:,1))) squeeze(max(max(sim_services(:,:,2:5))))'];
% %
% % viable_services_ind=zeros(N,5);
% % viable_ind=zeros(N,1);
% % parfor n=1:N
% %      viable_services_ind(n,:)=all(squeeze(sim_services(n,:,:))>se_min);
% %      viable_ind(n) = all(viable_services_ind(n,:));
% %
% % end
% %
% % res_viable_services_ind(pp,:) = sum(viable_services_ind)/length(viable_ind);
% % res_viable_ind(pp) = sum(viable_ind)/length(viable_ind);
%
% %  end
%


%% lineaire de bocage max

T = 30;

n_u=9;
dt = 5;
u_i{1} = [1];     T_i(1) = 5;
u_i{2} = [2 3];   T_i(2) = 5;
u_i{3} = [4 5 6 7]; T_i(3) = 5;
u_i{4} = [ 8 9]; T_i(4) = 20;

T_actions = [5 5 5 5 5 5 5 20 20];
% min_services(7)=[]; % remove useless service

linhamax = 100;

nX =20;


init_services=serv(es,init_state,1,Gest(1,:));


%% states_grid computation
states_grid_type =  1;

h_1d = linspace(0,linhamax,nX);
delta = linhamax/nX;

switch states_grid_type
    case 0
        b=h_1d;
        %
        states_grid_choice =['lin' num2str(nX) '-'];
    case 1
        % non linear states_grid (exp)
        b=exp(log(linhamax+1)/linhamax*h_1d)-1;
        
        states_grid_choice = ['exp' num2str(nX) '-'];
    case 2
        % non linear states_grid (polynomial)
        b = 1/linhamax*h_1d.*h_1d;
        b(end) = linhamax;
        states_grid_choice = ['pol' num2str(nX) '-'];
end

[x1,x2,x3,x4] = ndgrid(b,b,b,b);
states_grid=[x1(:) x2(:) x3(:) x4(:)];
states_grid(sum(states_grid,2)>linhamax+eps,:)=[];
states_grid = [linhamax-sum(states_grid,2) states_grid];
states_grid(sum(states_grid,2)< (linhamax-delta),:)=[];


size(states_grid)


P = zeros(size(states_grid,1),n_u);
next_services = zeros(size(states_grid,1),n_u,7);
current_services = zeros(size(states_grid,1),n_u,7);

p=0.00;%linspace(0,0.01,5);

is_dis = [0 0 0 0 0 1 1];

% external driver impact
% ext=linspace(0,0.02,7);
% ext=linspace(0,0.02,3);

for i_ext=1:length(ext)
   
    
    %% controlled transitions computation
    tic
    T_i = [scen{1}.duration scen{2}.duration scen{3}.duration scen{4}.duration];
    parfor n=1:length(states_grid)
        current_state = states_grid(n,:);
        
        
        
        for u=1:n_u
            
            current_control = u;
            current_services(n,u,:) = serv(es,current_state,current_control,Gest(current_control,:));
            
            for t=1:T_actions(u)
                
                
                %% dynamics
                current_annual_M = annual_M;
                controlled_state = state_changes(current_state,Hedgerow_changes(current_control,:));
                
                next_state = current_annual_M*controlled_state';
                next_state = next_state';
                
                
                %% global change impact
                % current_state = next_state;
                sum_hedges = sum(next_state(2:5));
                ext_remove = ext(i_ext)*sum_hedges;
                
                %% state update
                current_state = max(eps,[next_state(1)+ext_remove next_state(2:5)-ext_remove/4]);
                % if n==11 & u==8
                %    7
                % end
                
                if t==T_actions(u)
                    next_state =current_state;
                end
                
            end
            
            [~,k]=min(sum((states_grid-next_state).^2,2));
            P(n,u)=k;
            
            %services computation
            next_services(n,u,:) = serv(es,next_state,current_control,Gest(current_control,:));
            
        end
        
    end
    toc
    
    for i_pop=1:2
          min_services = (1-val_alpha_beta(i_pop,:)).*init_services.*(~is_dis)+(1+val_alpha_beta(i_pop,:)).*init_services.*(is_dis);
        
        
        %% initial viable states
        for n=1:length(states_grid)
            is_viab = 0;
            for u=1:n_u
                c_s = squeeze(current_services(n,u,:))';
                if all(c_s(1:5)>min_services(1:5)) & all(c_s(6:7)<min_services(6:7))
                    is_viab = 1;
                    break
                end
            end
            V(n)= is_viab;
        end
        
        
        % V=all(current_services(:,:,1:5)>min_services(1:5),2);
        
        V_out = V;%ones(length(states_grid),1);
        Uviab = zeros(length(states_grid),n_u);

        
        tic
        
        % 1-step DP loop
        tt=1;
        Tmax = 100;
        V_cst=0;
        while tt<Tmax & ~V_cst
            V_in = V_out;
            tt=tt+1;
            for  n=1:length(states_grid)
                is_viab = 0;
                
                if V_out(n) & any(V_out(P(n,:))==1)
                    Uviab(n,V_out(P(n,:))==1) =1;
                    is_viab = 1;
                end
                V_in(n) = is_viab;
            end
            if all(V_out == V_in)
                V_cst=1;
            else
                V_out = V_in;
            end
        end
        
        
        
        viable_control(i_ext,i_pop,:,:)=Uviab;
        size_kernel(i_ext,i_pop) = sum(V_out==1);
        size_domain(i_ext,i_pop) = length(V_out);
        
        [a,ind_min] = min(sqrt(sum((init_state-states_grid(V_out==1,:)).^2)));
        
        
        distance_to_boundary(i_ext,i_pop) = a;
        viable_states(i_ext,i_pop,:)=V_out;
    end
end


select_ext = [1 2 3 ];
fig=figure(54)
for i_pop=1:2
    for i_ext=1:length(select_ext)
        
        V_tmp =     viable_states(select_ext(i_ext),i_pop,:);
        
        x_viab = states_grid(V_tmp==1,2)+states_grid(V_tmp==1,3);
        y_viab = states_grid(V_tmp==1,4)+states_grid(V_tmp==1,5);
        
        subplot(2,length(select_ext),i_ext+(i_pop-1).*length(select_ext))
        
        k=convhull(x_viab,y_viab);
        % plot(x_viab(k),y_viab(k))
        patch(x_viab(k),y_viab(k),[0.7 0.7 0.7],"linewidth",1)
        % shp=alphaShape(x_viab,y_viab);
        % plot(shp)
        
        % plot(x_viab,y_viab,'.')
        
        hold on
        plot(init_state(2)+init_state(3),init_state(4)+init_state(5),'b.','MarkerSize', 20, ...
            'LineWidth', 2);
        axis([0 100 0 100])
        
        x_domain = [0 0  100 0];
        y_domain = [0 100 0 0];
        plot(x_domain,y_domain,'k',"linewidth",2)
        
        
        if i_pop==1
            xlabel('','FontSize',8)
            switch i_ext
                case 1
                    title({'No environmental stress';' '},'FontSize',10)
                    ylabel('Tall hedgerows','FontSize',8)
                case 2
                    title({'Stress level 1';' '},'FontSize',10)
                case 3
                    title({'Stress level 2';' '},'FontSize',10)
            end
        else
            if i_ext==1
                ylabel('Tall hedgerows','FontSize',8)
            end
            xlabel('Small hedgerows','FontSize',8)
        end
        
    end
    
    
end

   annotation('textbox', [0.036, 0.72, 0, 0], 'string', 'Periurban SES','HorizontalAlignment', 'center','VerticalAlignment','Bottom','FontSize',8,'Fontweight','bold')
annotation('textbox', [0.036, 0.22, 0, 0], 'string', 'Rural SES','HorizontalAlignment', 'center','VerticalAlignment','Bottom','FontSize',8,'Fontweight','bold')

f=fig
f.Position = [414 205 1500 746];
saveas(gcf,'vk2.png')
saveas(gcf,'vk2.pdf')
saveas(gcf,'vk2.eps')
saveas(gcf,'vk2.fig')

   
   
   
   
   %%
   

%    c_act = v_act(:,1:3).*repmat([255 255 255],size(v_act,1),1);
%    c_act(v_act(:,4)==1,:)= c_act(v_act(:,4)==1,:)*0.5;
%    c_act = c_act/255;
   
   
   c_act = ff2n(4);
   lin_ind_c_act = 1:length(c_act);
   color_act = c_act(:,1:3)*0.5;
   color_act(c_act(:,4)==1,:)= color_act(c_act(:,4)==1,:)+0.25;
%    
%    
%    select_ext = [select_ext];
% figure(58)
% [val_close_init2,ind_close_init2] = min((init_state(2)-states_grid(:,2)).^2);
% [val_close_init4,ind_close_init4] = min((init_state(4)-states_grid(:,4)).^2);
% for i_pop=1:2
%     for i_ext=1:length(select_ext)
%         
%         
%  v_c=squeeze(viable_control(select_ext(i_ext),i_pop,:,:));
%  v_gov = zeros(size(states_grid,1),4);
%  v_gov(:,1) = v_c(:,1)==1;
%   v_gov(:,2) = (v_c(:,2)==1)|(v_c(:,3)==1);
%   v_gov(:,3) = (v_c(:,4)==1)|(v_c(:,5)==1)|(v_c(:,6)==1)|(v_c(:,7)==1);
%    v_gov(:,4) = (v_c(:,8)==1)|(v_c(:,9)==1);
%         
%         
%         
%         V_tmp =    squeeze( viable_states(select_ext(i_ext),i_pop,:));     
%         [ind_slice_viab,b] =find( V_tmp==1 &  states_grid(:,2)==states_grid(ind_close_init2,2) &   states_grid(:,4)==states_grid(ind_close_init4,4));
% 
%         x_viab = states_grid(ind_slice_viab,3) ;
%         y_viab = states_grid(ind_slice_viab,5) ;
%         
%         xy_viab_act = v_gov(ind_slice_viab,:);
%         for j=1:length(xy_viab_act)
%           ind_xy_viab_act(j) =  find(all(xy_viab_act(j,:)==c_act,2));
%         end
%         
%         subplot(2,length(select_ext),i_ext+(i_pop-1).*length(select_ext))
%         
%         k=convhull(x_viab,y_viab);
%         hold on
%         plot(x_viab(k),y_viab(k),'k',"linewidth",2)
%         
%         color_v_gov = v_gov(ind_slice_viab,1:3)*0.5;
%         color_v_gov(v_gov(ind_slice_viab,4)==1,:)= color_v_gov(v_gov(ind_slice_viab,4)==1,:)+0.25;
%         
%         for i_color = 1:size(color_act,1)
%             color_tmp = color_act(i_color,:);
%             [ind_color] = find(all(color_v_gov==color_tmp,2));
%             
%             xx = x_viab(ind_color); yy = y_viab(ind_color);
%             if size(xx,1)>2
%              k=convhull(x_viab(ind_color),y_viab(ind_color));
%             patch(xx(k),yy(k),color_tmp)
%             end
% %             patch(x_viab(ind_color),y_viab(ind_color),color_tmp);
%               plot(x_viab(ind_color),y_viab(ind_color),'.','Color',color_tmp,'MarkerSize', 20, ...
%     'LineWidth', 2);
%         end
%         
%         
%         hold on
%         plot(init_state(3),init_state(5),'b.','MarkerSize', 20, ...
%             'LineWidth', 2);
% %         axis([0 100 0 100])
% %         
% %         x_domain = [0 0  100 0];
% %         y_domain = [0 100 0 0];
% %         plot(x_domain,y_domain,'k',"linewidth",2)
% %         xlabel('Low hedgerows')
% %         ylabel('High hedgerows')
%     end
% end

%    figure(66)
% 
% DT = delaunayTriangulation([x_viab y_viab])
% 
% IC = incenter(DT);
% % triplot(DT)
% % hold on
% % plot(IC(:,1),IC(:,2),'*r')
% % patch('Faces',DT,'Vertices',[x_viab y_viab],'FaceVertexCData',[x_viab+y_viab],'FaceColor','flat');
% 
% for i=1:length(IC)
%    [~,ind_close_IC] = min( sum((IC(i,:)-[x_viab y_viab]).^2,2));
%    face_color_tri(i) = ind_xy_viab_act(ind_close_IC);
%    
% end
% patch('Faces',DT.ConnectivityList,'Vertices',[x_viab y_viab],'FaceVertexCData',face_color_tri','FaceColor','flat');
%    %%
%    
%    
%    
% patch('Faces',DT.ConnectivityList,'Vertices',[x_viab y_viab],'FaceVertexCData',color_act(face_color_tri,:));
%    
%    
%    
%    
%    
%   
% patch('Faces',dt,'Vertices',[x_viab y_viab],'FaceVertexCData',color_act(face_color_tri,:),'FaceColor','flat');
%    
%    
%     
   
   
   
   
   
   
   fig = figure(88)
   [val_close_init2,ind_close_init2] = min((init_state(2)-states_grid(:,2)).^2);
   [val_close_init4,ind_close_init4] = min((init_state(4)-states_grid(:,4)).^2);
   for i_pop=1:2
       for i_ext=1:length(select_ext)
           
           
           v_c=squeeze(viable_control(select_ext(i_ext),i_pop,:,:));
           v_gov = zeros(size(states_grid,1),4);
           v_gov(:,1) = v_c(:,1)==1;
           v_gov(:,2) = (v_c(:,2)==1)|(v_c(:,3)==1);
           v_gov(:,3) = (v_c(:,4)==1)|(v_c(:,5)==1)|(v_c(:,6)==1)|(v_c(:,7)==1);
           v_gov(:,4) = (v_c(:,8)==1)|(v_c(:,9)==1);
           
           
           
           V_tmp =    squeeze( viable_states(select_ext(i_ext),i_pop,:));
           [ind_slice_viab,b] =find( V_tmp==1 &  states_grid(:,2)==states_grid(ind_close_init2,2) &   states_grid(:,4)==states_grid(ind_close_init4,4));
           
           x_viab = states_grid(ind_slice_viab,3) ;
           y_viab = states_grid(ind_slice_viab,5) ;
           
           xy_viab_act = v_gov(ind_slice_viab,:);
           for j=1:length(xy_viab_act)
               ind_xy_viab_act(j) =  find(all(xy_viab_act(j,:)==c_act,2));
           end
           
           subplot(2,length(select_ext),i_ext+(i_pop-1).*length(select_ext))
           
           if ~isempty(x_viab)&~isempty(y_viab)
           k=convhull(x_viab,y_viab);
           hold on
           plot(x_viab(k),y_viab(k),'k',"linewidth",2)
           end
           
           color_v_gov = v_gov(ind_slice_viab,1:3)*0.5;
           color_v_gov(v_gov(ind_slice_viab,4)==1,:)= color_v_gov(v_gov(ind_slice_viab,4)==1,:)+0.25;
           
           DT = delaunayTriangulation([x_viab y_viab]);
           
           IC = incenter(DT);
%             triplot(DT)
           % hold on
           % plot(IC(:,1),IC(:,2),'*r')
           % patch('Faces',DT,'Vertices',[x_viab y_viab],'FaceVertexCData',[x_viab+y_viab],'FaceColor','flat');
           
           for i=1:length(IC)
               [~,ind_close_IC] = min( sum((IC(i,:)-[x_viab y_viab]).^2,2));
               face_color_tri(i) = ind_xy_viab_act(ind_close_IC);
               
           end
           
            dt = delaunay(x_viab, y_viab);
%           
% trimesh(dt,x_viab,y_viab,ind_xy_viab_act')
%   patch('Faces',dt,'Vertices',[x_viab y_viab],'FaceVertexCData',face_color_tri','FaceColor','flat','FaceLighting', 'gouraud');
           
%      patch('Faces',DT,'Vertices',[x_viab y_viab],'FaceVertexCData',color_act(face_color_tri,:),'FaceColor','flat');
for ii = 1:length(DT.ConnectivityList)
     patch('Faces',DT.ConnectivityList(ii,:),'Vertices',[x_viab y_viab],'FaceColor',color_act(face_color_tri(ii),:),'LineStyle','none');
end
           
           
%            plot(init_state(3),init_state(5),'b.','MarkerSize', 20, ...
%                'LineWidth', 2);
           axis([0 50 0 40])
%            %
%                    x_domain = [0 0  78.21 0];
%                    y_domain = [0 78.21 0 0];
%                    plot(x_domain,y_domain,'k',"linewidth",2)
%                    xlabel('Low hedgerows')
%                    ylabel('High hedgerows')

           if i_pop==1
            xlabel('','FontSize',8)
            switch i_ext
                case 1
                    title({'No environmental stress';' '},'FontSize',10)
                    ylabel('Tall diversified hedges','FontSize',8)
                case 2
                    title({'Stress level 1';' '},'FontSize',10)
                case 3
                    title({'Stress level 2';' '},'FontSize',10)
            end
           else
               if i_ext==1
                    ylabel('Tall diversified hedges','FontSize',8)
               end
               xlabel('Small diversified hedges','FontSize',8)
           end
        
           
       end
   end
   
h = axes(fig,'visible','off'); 
% c = colorbar(h,'Position',[0.93 0.168 0.022 0.7]); 

C=flip(color_act);
C(1,:) = 1;
% C(end+1,:)=1;
colormap(flipud(C))

cb = colorbar(h,'Position',[0.91 0.168 0.022 0.7],'Ticks',linspace(1/34,1+1/34,17),...
    'TickLabels',{"D","C","C,D","B","B,D","B,C","B,C,D","A","A,D","A,C","A,C,D","A,B","A,B,D","A,B,C","A,B,C,D","\O"},'TickLabelInterpreter', 'latex'); 
     
       
   annotation('textbox', [0.04, 0.72, 0, 0], 'string', 'Periurban SES','HorizontalAlignment', 'center','VerticalAlignment','Bottom','FontSize',8,'Fontweight','bold')
annotation('textbox', [0.04, 0.22, 0, 0], 'string', 'Rural SES','HorizontalAlignment', 'center','VerticalAlignment','Bottom','FontSize',8,'Fontweight','bold')

f=fig
f.Position = [414 205 1380 746];
saveas(gcf,'vk_control.png')
saveas(gcf,'vk_control.pdf')
saveas(gcf,'vk_control.eps')
saveas(gcf,'vk_control.fig')

   
   
   
   
   
   
   
   

   figure(40)
   plot(size_kernel(:,1)./size_domain*100,'k','Linewidth',2)
   
   hold on
   plot(size_kernel(:,2)./size_domain*100,'r','Linewidth',2)
   
     plot([select_ext]',size_kernel([select_ext],1)./size_domain(1)*100,'ko','Linewidth',2)
  plot([select_ext]',size_kernel([select_ext],2)./size_domain(1)*100,'ro','Linewidth',2)
   xlabel('Stress level')
  ylabel('Volume of the viability kernel (% of total domain)')
     axis([min(select_ext) max(select_ext) 0 50 ])
xticks([select_ext])
xticklabels({'0','1','2'})
box on
saveas(gcf,'vk_volume.png')
saveas(gcf,'vk_volume.pdf')
saveas(gcf,'vk_volume.eps')
saveas(gcf,'vk_volume.fig')

   
   
   
   figure(41)
   plot(distance_to_boundary(:,1),'k','Linewidth',2)
   hold on
   plot(distance_to_boundary(:,2),'r','Linewidth',2)
   
    plot([select_ext]',distance_to_boundary([select_ext],1),'ko','Linewidth',2)
     plot([select_ext]',distance_to_boundary([select_ext],2),'ro','Linewidth',2)
   xlabel('Small hedgerows')
ylabel('Tall hedgerows')
xlabel('Stress level')
  ylabel('Distance to the viability kernel boundary')
  axis([min(select_ext) max(select_ext) 0 1600 ])
xticks([select_ext])
xticklabels({'0','1','2'})
box on
saveas(gcf,'distance_to_vk.png')
saveas(gcf,'distance_to_vk.pdf')
saveas(gcf,'distance_to_vk.eps')
saveas(gcf,'distance_to_vk.fig')

   
   

   

figure(55)
   for i_pop=1:2
for i_ext=1:length(ext)
   
V_tmp =     viable_states(i_ext,i_pop,:);

x_viab = states_grid(V_tmp==1,3);
y_viab = states_grid(V_tmp==1,5);

subplot(2,length(ext),i_ext+(i_pop-1).*length(ext))
% plot(x_viab,y_viab,'o')
k=convhull(x_viab,y_viab);
% plot(x_viab(k),y_viab(k))
patch(x_viab(k),y_viab(k),'g','linewidth',2)
% shp=alphaShape(x_viab,y_viab);
% plot(shp)

hold on
plot(init_state(2),init_state(4),'b.','MarkerSize', 20, ...
    'LineWidth', 2);
axis([0 max(states_grid(:,2)) 0 max(states_grid(:,4))])

      end
end

   
   
   


% x_viab = states_grid(V_in==1,2);
% y_viab = states_grid(V_in==1,4);
% figure(55)
% plot(x_viab,y_viab,'o')
% hold on
% plot(init_state(2),init_state(4),'rx')
% 
% plot3(states_grid(:,2)+states_grid(:,3),states_grid(:,4)+states_grid(:,5),V_in,'o')

1
%         % T_i step to handle multi-step actions
%
%         V_i{i} = V(:,tt-1);
%         Uviab_i{i} = zeros(length(states_grid),length(u_i{i}));
%         for t=1:T_i(i)
%             for  n=1:length(states_grid)
%                 if V_i{i}(n,t)>0
%
%                     % problem with squeeze
%                     if length(u_i{i}) ==1
%                         tmp_value = V_i{i}(P(n,u_i{i}),t) &   all(squeeze(next_services(n,u_i{i},1:5))'>se_min,2);
%                     else
%                         tmp_value = V_i{i}(P(n,u_i{i}),t) &   all(squeeze(next_services(n,u_i{i},1:5))>se_min,2);
%                     end
%
%
%                     if all(tmp_value==0)
%                         Vtmp_i(n)=0;
%
%                     else
%                         Vtmp_i(n)=1;
%                         Uviab_i{i}(n,tmp_value>0) = 1;
%                     end
%
%                 else
%                     Vtmp_i(n)=0;
%                     Uviab_i{i}(n,:) = 0;
%                 end
%             end
%             V_i{i}(:,t+1)=Vtmp_i;
%
%         end
%
%     end
%
%     V(:,tt) = V_i{1}(:,T_i(1)+1)|V_i{2}(:,T_i(2)+1)|V_i{3}(:,T_i(3)+1)|V_i{4}(:,T_i(4)+1);
%
%
%     if all(V(:,tt)==V(:,tt-1))
%         V_cst=1;
%     end
%
% end
%
% while tt<Tmax & ~V_cst
%     tt=tt+1;
%
%     for i=1:4
%         % T_i step to handle multi-step actions
%
%         V_i{i} = V(:,tt-1);
%         Uviab_i{i} = zeros(length(states_grid),length(u_i{i}));
%         for t=1:T_i(i)
%             for  n=1:length(states_grid)
%                 if V_i{i}(n,t)>0
%
%                     % problem with squeeze
%                     if length(u_i{i}) ==1
%                         tmp_value = V_i{i}(P(n,u_i{i}),t) &   all(squeeze(next_services(n,u_i{i},1:5))'>se_min,2);
%                     else
%                         tmp_value = V_i{i}(P(n,u_i{i}),t) &   all(squeeze(next_services(n,u_i{i},1:5))>se_min,2);
%                     end
%
%
%                     if all(tmp_value==0)
%                         Vtmp_i(n)=0;
%
%                     else
%                         Vtmp_i(n)=1;
%                         Uviab_i{i}(n,tmp_value>0) = 1;
%                     end
%
%                 else
%                     Vtmp_i(n)=0;
%                     Uviab_i{i}(n,:) = 0;
%                 end
%             end
%             V_i{i}(:,t+1)=Vtmp_i;
%
%         end
%
%     end
%
%     V(:,tt) = V_i{1}(:,T_i(1)+1)|V_i{2}(:,T_i(2)+1)|V_i{3}(:,T_i(3)+1)|V_i{4}(:,T_i(4)+1);
%
%
%     if all(V(:,tt)==V(:,tt-1))
%         V_cst=1;
%     end
%
% end

toc
%
%  function plot_sim(sim_cell)
%    scenario_id = sim_cell.scenario_id;
%    init_year = sim_cell.init_year;
%      T = sim_cell.T;
% figure
% hold on
%
% rect_scen_id = scenario_id(diff([-1 scenario_id])~=0);
% rect_length = diff([0 find(diff(scenario_id)) numel(scenario_id)]);
% rect_year = cumsum([init_year rect_length]);
% rect_color=[230,97,1;253,184,99;178,171,210;94,60,153]/255;
%
% dx=0.2;
% for i=1:length(rect_length)
%
%   Tmin = rect_year(i);
%   Tmax = rect_year(i+1);
% %%rectangle('Position',[Tmin -rect_scen_id(i)-dx Tmax -rect_scen_id(i)+dx],'Curvature',0.2)
% rectangle('Position',[Tmin -rect_scen_id(i)-dx Tmax-Tmin 2*dx],'Curvature',0.8,'FaceColor',rect_color(rect_scen_id(i)+1,:),'EdgeColor','k','LineWidth',2)
% end
%
% axis([init_year init_year+T-1 -4 1])
% xlabel('Years')
% yticklabels({'','Scenario D','Scenario C','Scenario B','Scenario A',''})
%
% end
%
%
%
%  function plot_several_sim(sim, sim_cell_id)
%    figure
% hold on
%    for i=1:length(sim_cell_id)
%    sim_cell = sim{sim_cell_id(i)};
%    scenario_id = sim_cell.scenario_id;
%    init_year = sim_cell.init_year;
%      T = sim_cell.T;
%
%
% rect_scen_id = scenario_id(diff([-1 scenario_id])~=0);
% rect_length = diff([0 find(diff(scenario_id)) numel(scenario_id)]);
% rect_year = cumsum([init_year rect_length]);
% %%rect_color=[230,97,1;253,184,99;178,171,210;94,60,153]/255;
% rect_color = [255, 134,13; 152, 153, 83; 89, 131, 176; 107, 94, 155]/255;
%
%
% dx=0.2;
% for i=1:length(rect_length)
%
%   Tmin = rect_year(i);
%   Tmax = rect_year(i+1);
% %%r=rectangle('Position',[Tmin -rect_scen_id(i)-dx Tmax-Tmin 2*dx],'Curvature',0.8,'FaceColor',rect_color(rect_scen_id(i)+1,:),'EdgeColor','k','LineWidth',2);
% r=rectangle('Position',[Tmin -rect_scen_id(i)-dx Tmax-Tmin 2*dx],'Curvature',0.8,'FaceColor',rect_color(rect_scen_id(i)+1,:));
% set( get(r, 'children'), 'facealpha', 0.1 )
%
% end
%
% end
% axis([init_year init_year+T-1 -4 1])
% xlabel('Years')
% yticklabels({'','Scenario D','Scenario C','Scenario B','Scenario A',''})
%
%
%
%  end


% services given the current state and the current actions..
function y = serv(es,x,u,gest)
y = zeros(size(x,1),length(es));
for i=1:size(x,1)
    for j=1:length(es)
        if j==6
            y(i,j) = es{j}.fct(x(i,:),gest,u);
        else
            y(i,j) = es{j}.fct(x(i,:),gest);
        end
    end
    
end


end


function new_X = state_changes(x,hedgerow_change)
new_hedges = x.*hedgerow_change;
new_X = x + x.*hedgerow_change;
new_X(1) = new_X(1)-sum(new_hedges);

end
