# Supplementary material for: Integrating adaptation pathways and Ostrom’s framework for sustainable governance of social-ecological systems in a changing world
Source: PeerJ. 2025 Feb 24;13:e18938. doi: 10.7717/peerj.18938 (PMC11867035; doi:10.7717/peerj.18938)
Supplement: Supplemental Information 4 [file peerj-13-18938-s004.zip › PACSEN-main/viable_paths.m]

function   res = viable_paths(annual_M,initial_state,Vviab,Uviab,control_parameters,T,grid)
  
  
  current_state = initial_state;
  for t = 2:T
    
    %% nearest neighbor on the grid
    [~,k]=min(sum((grid-current_state).^2,2));
    
    
    %% viable control selection
    u = find(Uviab(k,:)==1);
    
    if ~isempty(u)
    current_annual_M = dynamics_changes(annual_M,grid(n,:),u,control_parameters);
    
    current_services(1:5)=services_changes(current_state,u,control_parameters);
       next_state = current_annual_M*current_state';
   
       current_state =  next_state';
  else
    %% no more viable control
    end
    

  endfor
  
  
end  


   current_annual_M = dynamics_changes(annual_M,grid(n,:),u,control_parameters);

   next_state = current_annual_M*current_state';
   next_state = next_state';
   

  
  

         [~,k]=min(sum((grid-next_state).^2,2));
         P(n,u)=k;
         
         
         % parameter for scen 2
         current_tot_hedges = subv_hedges_rate*sum(current_state(2:end))/(current_state(1)+eps);
         control_parameters.current_tot_hedges = current_tot_hedges;
         
         
         next_services(n,u,1:5)=services_changes(next_state,u,control_parameters);
