# Supplementary material for: Integrating adaptation pathways and Ostrom’s framework for sustainable governance of social-ecological systems in a changing world
Source: PeerJ. 2025 Feb 24;13:e18938. doi: 10.7717/peerj.18938 (PMC11867035; doi:10.7717/peerj.18938)
Supplement: Supplemental Information 4 [file peerj-13-18938-s004.zip › PACSEN-main/viable_traj_from_vk.m]

% Extraction des traj viables à partir du noyau de viabilité
%
% Antoine Brias 2023


n_sim = 1000;
sim_v_state = zeros(size(val_alpha_beta,1),length(ext),n_sim,T,5);
sim_v_services = zeros(size(val_alpha_beta,1),length(ext),n_sim,T,7);
sim_v_control = zeros(size(val_alpha_beta,1),length(ext),n_sim,T);

viable_states_tmp = states_grid(   viable_states(i_ext,i_pop,:)==1,:);
viable_controls_tmp = squeeze(viable_control(i_ext,i_pop,viable_states(i_ext,i_pop,:)==1,:));

n_non_viable = 0;

for j=1:size(val_alpha_beta,1)
    % find viable trajectories
    for i_ext = 1:length(ext)
  init_services=serv(es,init_state,1,Gest(1,:));
  min_services = (1-val_alpha_beta(i_pop,:)).*init_services.*(~is_dis)+(1+val_alpha_beta(i_pop,:)).*init_services.*(is_dis);
        

        
for n=1:n_sim%%%%%%%%%%%%%%%%
    current_state = init_state;
    tt=1;
    
    
    while tt<=T
        [~,ind_close_viab] = min( sum((viable_states_tmp-current_state).^2,2));
        current_viable_controls = find(viable_controls_tmp(ind_close_viab,:));
        current_control = randi(length(current_viable_controls));
        
        for t=1:T_actions(current_control)
            
            if tt>T
                break;
            end
            
            sim_v_state(j,i_ext,n,tt,:) = current_state;
            sim_v_services(j,i_ext,n,tt,:) =  serv(es,current_state,current_control,Gest(current_control,:));
            sim_v_control(j,i_ext,n,tt) = current_control;
              
              
            
            %% dynamics
            current_annual_M = annual_M;
            controlled_state = state_changes(current_state,Hedgerow_changes(current_control,:));
            
            next_state = current_annual_M*controlled_state';
            next_state = next_state';
            
            
            %% global change impact
            % current_state = next_state;
            sum_hedges = sum(next_state(2:5));
            ext_remove = ext(i_ext)*sum_hedges;
            
            %% state update
            current_state = max(eps,[next_state(1)+ext_remove next_state(2:5)-ext_remove/4]);
            
            
            
            if t==T_actions(u)
                next_state =current_state;
            end
            tt = tt+1;
            
        end
        
        
        %services computation
    end
    
traj_viable(j,i_ext,n) = all( all((squeeze( sim_v_services(j,i_ext,n,:,:))>min_services).*(~is_dis) +  (squeeze( sim_v_services(j,i_ext,n,:,:))<min_services).*(is_dis),2));
 
end
    end
end


  
 
% services given the current state and the current actions..
 function y = serv(es,x,u,gest)
 y = zeros(size(x,1),length(es));
 for i=1:size(x,1)
     for j=1:length(es)
         if j==6
         y(i,j) = es{j}.fct(x(i,:),gest,u);
         else
             y(i,j) = es{j}.fct(x(i,:),gest);
         end
     end

 end
 
 
 
%  
%  switch u
%      case 1
%       %% scen 1: nominal dynamics, no change 
%     case 2
%       %% scen 2: action 1, implémentation de haies diversifiées
%        %% top-down governance
%          current_tot_hedges = control_parameters.scenario_2.subv_hedges_rate*sum(x(:,2:end))/(x(:,1)+eps);
%        
%   subvention = current_tot_hedges*n_expl/n_h*9 +1000*n_expl/n_h ; 
%   %% 9?/m?tre lin?aire/dossier, +1000 actions d'animations par expl
%         se_mech =    se_mech -[0 0.5 0.5 0 0].*subvention;
%       
%     case 3
%       %% scen 2: trimming TH to get LH and TDH
%        %% top-down governance
%         current_tot_hedges = control_parameters.scenario_2.subv_hedges_rate_2*sum(x(:,2:end))/(x(:,1)+eps);
%        
%   subvention = current_tot_hedges*n_expl/n_h*9+1000*n_expl/n_h ; 
%   %% 9?/m?tre lin?aire/dossier, +1000 actions d'animations par expl
%         se_mech =    se_mech -[0 0 0 1 0].*subvention;
%       
%     case 4
%      %% scen 3: action 1, increasing LH and TDH 
% 
%       
%     case 5 
%       %% scen 3: action 2, trimming TH to get LH and TDH
% 
%       
%     case 6
%       %% scen 3: action 3, no action onto the dynamics
%             change_maintenance = control_parameters.scenario_3.change_maintenance;
%        
%       se_mech =   (1-change_maintenance)*x.*mech_ind;
%       
%     case 7
%      %% scen 4: action 1, increasing LH and TDH 
%      change_es = control_parameters.scenario_4.change_es;
%       %% collective management
%        se_carbon =  (1+change_es)*se_carbon;
%        se_pollination =  (1+change_es)*se_pollination;
%        se_fruit =  (1+change_es)*se_fruit;
%            
%       
%     case 8
%       %% scen 4: action 2, trimming TH to get LH and TDH
%       %% collective management
%            change_es = control_parameters.scenario_4.change_es;
%        se_carbon =  (1+change_es)*se_carbon;
%        se_pollination =  (1+change_es)*se_pollination;
%        se_fruit =  (1+change_es)*se_fruit;
%             
%       
%     case 9
%       %% scen 4: action 2, material sharing     %%%trimming TH to get LH and TDH
%        change_maintenance = control_parameters.scenario_4.change_maintenance;
%         change_es = control_parameters.scenario_4.change_es;
%       %% collective management
%        se_carbon =  (1+change_es)*se_carbon;
%        se_pollination =  (1+change_es)*se_pollination;
%        se_fruit =  (1+change_es)*se_fruit;
%        se_mech =  (1-change_maintenance)*x.*mech_ind;
%     end

         
 end
     
 
 function new_X = state_changes(x,hedgerow_change)
 new_hedges = x.*hedgerow_change;
 new_X = x + x.*hedgerow_change;
 new_X(1) = new_X(1)-sum(new_hedges);

 
%   scen{3}.name = "local association";
%   scen{3}.gest = [0.1 0.8 0.1; 0.2 0.6 0.2; 0.2 0.2 0.6; 0.8 0.1 0.1];
%   scen{3}.id_actions = [4 5 6 7];
%   scen{3}.action_length=5;
%   scen{3}.duration=5;
%   scen{3}.hedgerow_changes = [0 0 0 0 0; 0 0.1 0 0.05 0;0 0 0.1 0 0.05; 0 0 0 0 0];
%   
%      
%   switch u
%     case 1
%       %% scen 1: nominal dynamics, no change 
%     case 2
%       %% scen 2: action 1, increasing LH and TDH  
%       subv_hedges_rate=control_parameters.scenario_2.subv_hedges_rate;
%       add_h = min(x(1), subv_hedges_rate/2*x(2)+subv_hedges_rate/2*x(3));
%       new_X(1) =  new_X(1) -add_h;
%       if add_h == x(1)
%          new_X(2) = new_X(2) +add_h/2;
%          new_X(3) = new_X(3) + add_h/2;
%       else
%          new_X(2) = new_X(2) + subv_hedges_rate/2*x(2);
%          new_X(3) = new_X(3) + subv_hedges_rate/2*x(3);
%       end
%    
%       
%       
%     case 3
%       %% scen 2: trimming TH to get LH and TDH
%       subv_hedges_rate_2=control_parameters.scenario_2.subv_hedges_rate_2;
%       add_h = min(x(4), subv_hedges_rate_2/2*x(2)+subv_hedges_rate_2/2*x(3));
%       new_X(4) =  new_X(4) -add_h;
%       if add_h == x(4)
%          new_X(2) = new_X(2) +add_h/2;
%          new_X(3) = new_X(3) +add_h/2;
%       else
%          new_X(2) = new_X(2) +subv_hedges_rate_2/2*x(2);
%          new_X(3) = new_X(3) +subv_hedges_rate_2/2*x(3);
%       end
%       
%     case 4
%      %% scen 3: action 1, increasing LH and TDH 
%        subv_hedges_rate=control_parameters.scenario_3.subv_hedges_rate;
%       add_h = min(x(1), subv_hedges_rate/2*x(2)+subv_hedges_rate/2*x(3));
%       new_X(1) =  new_X(1) -add_h;
%       if add_h == x(1)
%          new_X(2) = new_X(2) +add_h/2;
%          new_X(3) = new_X(3) + add_h/2;
%       else
%          new_X(2) = new_X(2) + subv_hedges_rate/2*x(2);
%          new_X(3) = new_X(3) + subv_hedges_rate/2*x(3);
%       end
%       
%     case 5 
%       %% scen 3: action 2, trimming TH to get LH and TDH
%       subv_hedges_rate_2=control_parameters.scenario_3.subv_hedges_rate_2;
%       add_h = min(x(4), subv_hedges_rate_2/2*x(2)+subv_hedges_rate_2/2*x(3));
%       new_X(4) =  new_X(4) -add_h;
%       if add_h == x(4)
%          new_X(2) = new_X(2) +add_h/2;
%          new_X(3) = new_X(3) +add_h/2;
%       else
%          new_X(2) = new_X(2) +subv_hedges_rate_2/2*x(2);
%          new_X(3) = new_X(3) +subv_hedges_rate_2/2*x(3);
%       end
%       
%     case 6
%       %% scen 3: action 3, no action onto the dynamics
%       
%     case 7
%      %% scen 4: action 1, increasing LH and TDH 
%        subv_hedges_rate=control_parameters.scenario_4.subv_hedges_rate;
%       add_h = min(x(1), subv_hedges_rate/2*x(2)+subv_hedges_rate/2*x(3));
%       new_X(1) =  new_X(1) -add_h;
%       if add_h == x(1)
%          new_X(2) = new_X(2) +add_h/2;
%          new_X(3) = new_X(3) + add_h/2;
%       else
%          new_X(2) = new_X(2) + subv_hedges_rate/2*x(2);
%          new_X(3) = new_X(3) + subv_hedges_rate/2*x(3);
%       end  
%       
%     case 8
%       %% scen 4: action 2, trimming TH to get LH and TDH
%       subv_hedges_rate_2=control_parameters.scenario_4.subv_hedges_rate_2;
%       add_h = min(x(4), subv_hedges_rate_2/2*x(2)+subv_hedges_rate_2/2*x(3));
%       new_X(4) =  new_X(4) -add_h;
%       if add_h == x(4)
%          new_X(2) = new_X(2) +add_h/2;
%          new_X(3) = new_X(3) +add_h/2;
%       else
%          new_X(2) = new_X(2) +subv_hedges_rate_2/2*x(2);
%          new_X(3) = new_X(3) +subv_hedges_rate_2/2*x(3);
%       end
%       
%     case 9
%       %% scen 4: action 2, trimming TH to get LH and TDH
% %       subv_hedges_rate_2=control_parameters.scenario_4.subv_hedges_rate_2;
% %       add_h = min(x(4), subv_hedges_rate_2/2*x(2)+subv_hedges_rate_2/2*x(3));
% %       new_X(4) =  new_X(4) -add_h;
% %       if add_h == x(4)
% %          new_X(2) = new_X(2) +add_h/2;
% %          new_X(3) = new_X(3) +add_h/2;
% %       else
% %          new_X(2) = new_X(2) +subv_hedges_rate_2/2*x(2);
% %          new_X(3) = new_X(3) +subv_hedges_rate_2/2*x(3);
%       end
% end
end
