# Supplementary material for: Integrating adaptation pathways and Ostrom’s framework for sustainable governance of social-ecological systems in a changing world
Source: PeerJ. 2025 Feb 24;13:e18938. doi: 10.7717/peerj.18938 (PMC11867035; doi:10.7717/peerj.18938)
Supplement: Supplemental Information 4 [file peerj-13-18938-s004.zip › PACSEN-main/viable_trajectories.m]

%%
%%
%%T = 30;
%%
%%nU=9;
%%dt = 5;
%%u_i{1} = [1];     T_i(1) = 5;
%%u_i{2} = [2 3];   T_i(2) = 5;
%%u_i{3} = [4 5 6]; T_i(3) = 5;
%%u_i{4} = [7 8 9]; T_i(4) = 20;
%%
%%scen = 1:4;
%%C = nchoosek(scen,T/dt);
%%
%%k=T/dt;
%%
%%    baseStr = dec2base(0:4^(T/dt)-1,4);
%%    B = baseStr - '0';
%%    B = B+1;
%%    C = B;
%%    
%%    C(C(:)==1) = T_i(1);
%%    C(C(:)==2) = T_i(2);
%%    C(C(:)==3) = T_i(3);
%%    C(C(:)==4) = T_i(4);
%%    
%%    
%%    D = cumsum(C,2);
%%    
%%    
%%    
%%    
%%%%
%%%%[~,v] = max(D>30,[],2);
%%%%    
%%%%    [v2, ~] = find(cumsum(cumsum(C,2),2)==30)
%%%%    
%%    
%%    
%%   [ind_eq]= find(sum(C,2)==T);
%%   [ind_over]= find(sum(C,2)>T);  
%%   D = cumsum(C,2);
%%   [~,v] = max(D>30,[],2);
%%   E = C;
%%   
%%   
%%%%   E(ind_over,v(ind_over)+1)=nan;
%%%%   E(:,end)=[];
%%
%%   
%%    
%%    DD = D.';
%%    X = DD>=T;
%%    Y = cumsum(X,1)==1 & X;
%%    Z = any(Y,1);
%%    out(Z)  = DD(Y);
%%    out(~Z) = NaN;
%%    
%%    
%%    E(D>T) = NaN;
%%    
%%    ind_r = 1:size(v,1);
%%     [~,v] =max(D>=T,[],2);
%%    ind = sub2ind(size(C),ind_r',v);
%%     E(ind) = out;
%%    B(isnan(E))=0;
%%    
%%B=unique(B,'rows');
%%    
%%%%    D(D>T)=nan;
%%    
%%%%    for n = 1:size(B,1)
%%%%      B(:,n)
%%%%      
%%%%    end
%%
%%
%%
%%%%%%%%%%%%%%%%%%%%%%%
%%


T = 30;

n_u=9;
dt = 5;
u_i{1} = [1];     T_i(1) = 5;
u_i{2} = [2 3];   T_i(2) = 5;
u_i{3} = [4 5 6]; T_i(3) = 5;
u_i{4} = [7 8 9]; T_i(4) = 5;%20;


k=T/dt;

    baseStr = dec2base(0:9^(T/dt)-1,9);
    B = baseStr - '0';
    B = B+1;
    C = B;
    CC = B;
    
    CC(B==1) = 1;
    CC(B==2 | B==3) = 2;
    CC(B==4 | B==5 | B==6) = 3;
    CC(B==7 | B==8 | B==9) = 4;
    
    
    
    C(CC(:)==1) = T_i(1);
    C(CC(:)==2) = T_i(2);
    C(CC(:)==3) = T_i(3);
    C(CC(:)==4) = T_i(4);
    

   
    
    
    D = cumsum(C,2);
   
   
   [ind_eq]= find(sum(C,2)==T);
   [ind_over]= find(sum(C,2)>T);  
   D = cumsum(C,2);
   [~,v] = max(D>30,[],2);
   E = C;
   
    
    DD = D.';
    X = DD>=T;
    Y = cumsum(X,1)==1 & X;
    Z = any(Y,1);
    out(Z)  = DD(Y);
    out(~Z) = NaN;
    
    
    E(D>T) = NaN;
    
    ind_r = 1:size(v,1);
     [~,v] =max(D>=T,[],2);
    ind = sub2ind(size(C),ind_r',v);
     E(ind) = out;
    B(isnan(E))=0;
    
B=unique(B,'rows');


    


% remove impossible scenarios (short scenario 4)

  ind_2_remove = [];
  for n=1:size(CC,1)
   x = CC(n,:);
     i = find(diff(x)) ;
   ind_x = [i numel(x)];
   X = x([i numel(x)]);
   T_seq = diff([0 ind_x]);
   
   for j=1:length(X)
       if X(j)==4 & T_seq(j)<4 & j<length(X)
       ind_2_remove = [ind_2_remove n];
       break
       end
   end
   
  end

  


    
